# Supplementary material for: Carriage of antibiotic resistance genes to treatments for chlamydial disease in koalas (Phascolarctos cinereus): A comparison of occurrence before and during catastrophic wildfires
Source: One Health. 2023 Nov 10;17:100652. doi: 10.1016/j.onehlt.2023.100652 (PMC10665209; doi:10.1016/j.onehlt.2023.100652)
Supplement: Supplementary file 2 — Supplementary material 2 [file mmc2.xlsx]

## Sheet: Individual koala data
Sample ID	Pre-fire/Fire-affected/ Non-fire-affected	Koala location	Wild/In care	Samples collected	Date collected	Koala sex	Chlamydia ocular score	Chlamydia urogenital score	Eyes	Rump	Chlamydia PCR result	Antibiotic treatment records	Urogenital swab collection before/during/after antibiotics administered	DNA 16S PCR	tet(A) gene	tet(B) gene	tet(C) gene	tet(D) gene	catA1-1 Gene	catA1-2 Gene	catA2 Gene
KO1	Pre-fire	Mount Lofty Ranges (Cleland), South Australia	Wild	Faecal (rectal) swab	2018-09-04	F	0	0	No abnormalities	No abnormalities	Unknown	No history of antibiotic administration	Not applicable	Positive	–	–	–	–	–	–	–
KO2	Pre-fire	Mount Lofty Ranges (Cleland), South Australia	Wild	Faecal (rectal) swab	2018-09-04	F	0	0	No abnormalities	No abnormalities	Unknown	No history of antibiotic administration	Not applicable	Positive	–	–	–	–	–	–	–
KO3	Pre-fire	Mount Lofty Ranges (Cleland), South Australia	Wild	Faecal (rectal) swab	2018-09-04	F	0	2	No abnormalities	cloacal discharge	Unknown	No history of antibiotic administration	Not applicable	Positive	–	–	–	–	–	–	–
KO4	Pre-fire	Mount Lofty Ranges (Cleland), South Australia	Wild	Faecal (rectal) swab	2018-09-04	F	0	0	No abnormalities	No abnormalities	Unknown	No history of antibiotic administration	Not applicable	Positive	–	–	–	–	–	–	–
KO5	Pre-fire	Mount Lofty Ranges (Cleland), South Australia	Wild	Faecal (rectal) swab	2018-09-04	F	0	0	No abnormalities	No abnormalities	Unknown	No history of antibiotic administration	Not applicable	Positive	–	–	–	–	–	–	–
KO6	Pre-fire	Mount Lofty Ranges (Cleland), South Australia	Wild	Faecal (rectal) swab	2018-09-04	F	0	0	No abnormalities	No abnormalities	Unknown	No history of antibiotic administration	Not applicable	Positive	–	–	–	–	–	–	–
KO7	Pre-fire	Mount Lofty Ranges (Cleland), South Australia	Wild	Faecal (rectal) swab	2018-09-04	F	0	2	No abnormalities	cloacal discharge	Unknown	No history of antibiotic administration	Not applicable	Positive	–	–	–	–	–	–	–
KO8	Pre-fire	Mount Lofty Ranges (Cleland), South Australia	Wild	Faecal (rectal) swab	2018-09-04	M	0	0	No abnormalities	No abnormalities	Unknown	No history of antibiotic administration	Not applicable	Positive	–	–	–	–	–	–	–
KO9	Pre-fire	Mount Lofty Ranges (Cleland), South Australia	Wild	Faecal (rectal) swab	2018-09-04	F	1	0	Left eye>Right eye - mild conjunctivitis	No abnormalities	Unknown	No history of antibiotic administration	Not applicable	Positive	–	–	–	–	–	–	–
KO10	Pre-fire	Mount Lofty Ranges (Cleland), South Australia	Wild	Faecal (rectal) swab	2018-09-04	F	0	2	No abnormalities	Mild rump staining	Unknown	No history of antibiotic administration	Not applicable	Positive	–	–	–	–	–	–	–
KO11	Pre-fire	Mount Lofty Ranges (Cleland), South Australia	Wild	Faecal (rectal) swab	2018-09-04	F	0	0	No abnormalities	No abnormalities	Unknown	No history of antibiotic administration	Not applicable	Positive	–	–	–	–	–	–	–
KO12	Pre-fire	Mount Lofty Ranges (Cleland), South Australia	Wild	Faecal (rectal) swab	2018-09-04	F	0	0	No abnormalities	No abnormalities	Unknown	No history of antibiotic administration	Not applicable	Positive	–	–	–	–	–	–	–
KO13	Pre-fire	Mount Lofty Ranges (Cleland), South Australia	Wild	Faecal (rectal) swab	2018-09-04	F	0	0	No abnormalities	No abnormalities	Unknown	No history of antibiotic administration	Not applicable	Positive	–	–	–	–	–	–	–
KO14	Pre-fire	Mount Lofty Ranges (Cleland), South Australia	Wild	Faecal (rectal) swab	2018-09-04	F	0	0	No abnormalities	No abnormalities	Unknown	No history of antibiotic administration	Not applicable	Positive	–	–	–	–	–	–	–
KO15	Pre-fire	Mount Lofty Ranges (Cleland), South Australia	Wild	Faecal (rectal) swab	2018-09-04	F	0	2	No abnormalities	No abnormalities	Unknown	No history of antibiotic administration	Not applicable	Positive	–	–	Positive	–	–	–	–
KO16	Pre-fire	Mount Lofty Ranges (Cleland), South Australia	Wild	Faecal (rectal) swab	2018-09-04	F	0	0	No abnormalities	No abnormalities	Unknown	No history of antibiotic administration	Not applicable	Positive	–	–	–	–	–	–	–
KO17	Pre-fire	Mount Lofty Ranges (Cleland), South Australia	Wild	Faecal (rectal) swab	2018-10-04	F	1	0	very mild reddening of conjunctiva	No abnormalities	Unknown	No history of antibiotic administration	Not applicable	Positive	–	–	–	–	–	–	–
KO18	Pre-fire	Mount Lofty Ranges (Cleland), South Australia	Wild	Faecal (rectal) swab	2018-10-04	M	0	0	No abnormalities	No abnormalities	Unknown	No history of antibiotic administration	Not applicable	Positive	–	–	–	–	–	–	Positive
KO19	Pre-fire	Mount Lofty Ranges (Cleland), South Australia	Wild	Faecal (rectal) swab	2018-10-04	M	0	0	No abnormalities	No abnormalities	Unknown	No history of antibiotic administration	Not applicable	Positive	–	–	–	–	–	–	–
KO20	Pre-fire	Mount Lofty Ranges (Cleland), South Australia	Wild	Faecal (rectal) swab	2018-10-04	F	0	3	No abnormalities	Rump staining	Unknown	No history of antibiotic administration	Not applicable	Positive	–	–	–	–	–	–	–
KO21	Pre-fire	Mount Lofty Ranges (Cleland), South Australia	Wild	Faecal (rectal) swab	2018-10-04	M	0	0	No abnormalities	No abnormalities	Unknown	No history of antibiotic administration	Not applicable	Positive	Positive	–	–	–	–	–	–
KO22	Pre-fire	Mount Lofty Ranges (Cleland), South Australia	Wild	Faecal (rectal) swab	2018-10-04	F	0	0	No abnormalities	No abnormalities	Unknown	No history of antibiotic administration	Not applicable	Positive	Positive	–	–	–	–	–	–
KO23	Pre-fire	Mount Lofty Ranges (Cleland), South Australia	Wild	Faecal (rectal) swab	2018-10-04	F	0	2	No abnormalities	Cloacal staining	Unknown	No history of antibiotic administration	Not applicable	Positive	–	–	–	–	–	–	–
KO24	Pre-fire	Mount Lofty Ranges (Cleland), South Australia	Wild	Faecal (rectal) swab	2018-10-04	F	3	0	Left eye only affected - injury vs chlamydia?	No abnormalities	Unknown	No history of antibiotic administration	Not applicable	Positive	–	–	–	–	–	–	Positive
KO25	Pre-fire	Mount Lofty Ranges (Cleland), South Australia	Wild	Faecal (rectal) swab	2018-10-04	F	0	0	No abnormalities	No abnormalities	Unknown	No history of antibiotic administration	Not applicable	Positive	–	–	–	–	–	–	–
KO26	Pre-fire	Mount Lofty Ranges (Cleland), South Australia	Wild	Faecal (rectal) swab	2018-10-04	F	0	0	No abnormalities	No abnormalities	Unknown	No history of antibiotic administration	Not applicable	Positive	–	–	–	–	–	–	–
KO27	Pre-fire	Mount Lofty Ranges (Cleland), South Australia	Wild	Faecal (rectal) swab	2018-10-04	F	0	0	No abnormalities	No abnormalities	Unknown	No history of antibiotic administration	Not applicable	Positive	–	–	–	–	–	–	–
KO28	Pre-fire	Mount Lofty Ranges (Cleland), South Australia	Wild	Faecal (rectal) swab	2018-11-04	F	0	0	No abnormalities	No abnormalities	Unknown	No history of antibiotic administration	Not applicable	Positive	–	–	–	–	–	–	–
KO29	Pre-fire	Mount Lofty Ranges (Cleland), South Australia	Wild	Faecal (rectal) swab	2018-11-04	F	0	2	No abnormalities	No abnormalities	Unknown	No history of antibiotic administration	Not applicable	Positive	–	–	–	–	–	–	–
KO30	Pre-fire	Mount Lofty Ranges (Cleland), South Australia	Wild	Faecal (rectal) swab	2018-11-04	F	0	0	No abnormalities	No abnormalities	Unknown	No history of antibiotic administration	Not applicable	Positive	–	–	–	–	–	–	–
KO31	Pre-fire	Mount Lofty Ranges (Cleland), South Australia	Wild	Faecal (rectal) swab	2018-11-04	M	0	0	No abnormalities	No abnormalities	Unknown	No history of antibiotic administration	Not applicable	Positive	–	–	–	–	–	–	–
KO32	Pre-fire	Mount Lofty Ranges (Cleland), South Australia	Wild	Faecal (rectal) swab	2018-11-04	F	0	0	No abnormalities	No abnormalities	Unknown	No history of antibiotic administration	Not applicable	Positive	–	–	–	–	–	–	–
KO33	Pre-fire	Mount Lofty Ranges (Cleland), South Australia	Wild	Faecal (rectal) swab	2018-11-04	M	0	0	No abnormalities	Mild rump staining	Unknown	No history of antibiotic administration	Not applicable	Positive	–	–	–	–	–	–	–
KO34	Pre-fire	Mount Lofty Ranges (Cleland), South Australia	Wild	Faecal (rectal) swab	2018-11-04	F	0	0	No abnormalities	No abnormalities	Unknown	No history of antibiotic administration	Not applicable	Positive	–	–	–	–	–	–	–
KO35	Pre-fire	Mount Lofty Ranges (Cleland), South Australia	Wild	Faecal (rectal) swab	2018-11-04	F	0	0	No abnormalities	No abnormalities	Unknown	No history of antibiotic administration	Not applicable	Positive	–	–	–	–	–	–	–
KO36	Pre-fire	Mount Lofty Ranges (Cleland), South Australia	Wild	Faecal (rectal) swab	2018-11-04	F	0	1	No abnormalities	No abnormalities	Unknown	No history of antibiotic administration	Not applicable	Positive	–	–	–	–	–	–	–
KO37	Pre-fire	Mount Lofty Ranges (Cleland), South Australia	Wild	Faecal (rectal) swab	2018-11-04	M	1	0	mild conjunctivitis	No abnormalities	Unknown	No history of antibiotic administration	Not applicable	Positive	–	–	–	–	–	–	–
KO38	Pre-fire	Mount Lofty Ranges (Cleland), South Australia	Wild	Faecal (rectal) swab	2018-11-04	M	0	0	No abnormalities	No abnormalities	Unknown	No history of antibiotic administration	Not applicable	Positive	–	–	–	–	–	–	–
KO39	Pre-fire	Mount Lofty Ranges (Cleland), South Australia	Wild	Faecal (rectal) swab	2018-11-04	M	0	0	No abnormalities	No abnormalities	Unknown	No history of antibiotic administration	Not applicable	Positive	–	–	–	–	–	–	–
KO40	Pre-fire	Mount Lofty Ranges (Belair), South Australia	Wild	Faecal (rectal) swab	2018-12-04	M	0	0	No abnormalities	No abnormalities	Unknown	No history of antibiotic administration	Not applicable	Positive	–	–	–	–	–	–	–
KO41	Pre-fire	Mount Lofty Ranges (Belair), South Australia	Wild	Faecal (rectal) swab	2018-12-04	F	0	0	No abnormalities	No abnormalities	Unknown	No history of antibiotic administration	Not applicable	Positive	–	–	–	–	–	–	–
KO42	Pre-fire	Mount Lofty Ranges (Belair), South Australia	Wild	Faecal (rectal) swab	2018-12-04	F	0	0	No abnormalities	No abnormalities	Unknown	No history of antibiotic administration	Not applicable	Positive	–	–	–	–	–	–	–
KO43	Pre-fire	Mount Lofty Ranges (Belair), South Australia	Wild	Faecal (rectal) swab	2018-12-04	F	0	2	No abnormalities	mild staining of rump	Unknown	No history of antibiotic administration	Not applicable	Positive	–	–	–	–	–	–	–
KO44	Pre-fire	Mount Lofty Ranges (Belair), South Australia	Wild	Faecal (rectal) swab	2018-12-04	F	0	0	No abnormalities	No abnormalities	Unknown	No history of antibiotic administration	Not applicable	Positive	–	–	–	–	–	–	–
KO45	Pre-fire	Mount Lofty Ranges (Belair), South Australia	Wild	Faecal (rectal) swab	2018-12-04	F	0	2	No abnormalities	mild faecal staining of rump	Unknown	No history of antibiotic administration	Not applicable	Positive	–	–	–	–	–	–	–
KO46	Pre-fire	Mount Lofty Ranges (Belair), South Australia	Wild	Faecal (rectal) swab	2018-12-04	F	0	0	No abnormalities	No abnormalities	Unknown	No history of antibiotic administration	Not applicable	Positive	–	–	–	–	–	–	–
KO47	Pre-fire	Mount Lofty Ranges (Belair), South Australia	Wild	Faecal (rectal) swab	2018-12-04	M	0	0	No abnormalities	No abnormalities	Unknown	No history of antibiotic administration	Not applicable	Positive	–	–	–	–	–	–	–
KO48	Pre-fire	Mount Lofty Ranges (Belair), South Australia	Wild	Faecal (rectal) swab	2018-12-04	F	0	2	No abnormalities	mild to moderate to faecal and urine staining of rump	Unknown	No history of antibiotic administration	Not applicable	Positive	–	–	–	–	–	–	–
KO49	Pre-fire	Mount Lofty Ranges (Belair), South Australia	Wild	Faecal (rectal) swab	2018-12-04	F	0	0	No abnormalities	No abnormalities	Unknown	No history of antibiotic administration	Not applicable	Positive	–	–	–	–	–	–	–
KO50	Pre-fire	Mount Lofty Ranges (Belair), South Australia	Wild	Faecal (rectal) swab	2018-12-04	F	0	0	No abnormalities	No abnormalities	Unknown	No history of antibiotic administration	Not applicable	Positive	–	–	–	–	–	–	–
KO51	Pre-fire	Mount Lofty Ranges (Belair), South Australia	Wild	Faecal (rectal) swab	2018-12-04	F	0	0	No abnormalities	No abnormalities	Unknown	No history of antibiotic administration	Not applicable	Positive	–	–	–	–	–	–	–
KO52	Pre-fire	Mount Lofty Ranges (Belair), South Australia	Wild	Faecal (rectal) swab	2018-12-04	M	0	0	No abnormalities	No abnormalities	Unknown	No history of antibiotic administration	Not applicable	Positive	–	–	–	–	–	–	–
KO53	Pre-fire	Mount Lofty Ranges (Belair), South Australia	Wild	Faecal (rectal) swab	2018-12-04	F	0	2	No abnormalities	No abnormalities	Unknown	No history of antibiotic administration	Not applicable	Positive	–	–	–	–	–	–	–
KO54	Pre-fire	Mount Lofty Ranges (Belair), South Australia	Wild	Faecal (rectal) swab	2018-12-04	M	0	0	10mm mass on R lower eyelid	No abnormalities	Unknown	No history of antibiotic administration	Not applicable	Positive	–	–	–	–	–	–	–
KO55	Pre-fire	Mount Lofty Ranges (Belair), South Australia	Wild	Faecal (rectal) swab	2018-12-04	M	0	0	No abnormalities	No abnormalities	Unknown	No history of antibiotic administration	Not applicable	Positive	–	–	–	–	–	–	–
KO56	Pre-fire	Mount Lofty Ranges (Belair), South Australia	Wild	Faecal (rectal) swab	2018-12-04	M	0	0	No abnormalities	No abnormalities	Unknown	No history of antibiotic administration	Not applicable	Positive	Positive	–	–	–	–	–	–
KO57	Pre-fire	Mount Lofty Ranges (Belair), South Australia	Wild	Faecal (rectal) swab	2018-12-04	F	0	0	No abnormalities	No abnormalities	Unknown	No history of antibiotic administration	Not applicable	Positive	–	–	–	–	–	–	–
KO58	Pre-fire	Mount Lofty Ranges (Belair), South Australia	Wild	Faecal (rectal) swab	2018-12-04	F	0	0	No abnormalities	No abnormalities	Unknown	No history of antibiotic administration	Not applicable	Positive	–	–	–	–	–	–	–
KO59	Pre-fire	Mount Lofty Ranges (Belair), South Australia	Wild	Faecal (rectal) swab	2018-12-04	F	0	0	No abnormalities	No abnormalities	Unknown	No history of antibiotic administration	Not applicable	Positive	–	–	–	–	–	–	–
KO60	Pre-fire	Mount Lofty Ranges (Belair), South Australia	Wild	Faecal (rectal) swab	2018-12-04	F	0	0	No abnormalities	No abnormalities	Unknown	No history of antibiotic administration	Not applicable	Positive	–	–	–	–	–	–	–
KO61	Pre-fire	Mount Lofty Ranges (Belair), South Australia	Wild	Faecal (rectal) swab	2018-12-04	F	0	0	No abnormalities	No abnormalities	Unknown	No history of antibiotic administration	Not applicable	Positive	–	–	–	–	–	–	–
KO62	Pre-fire	Mount Lofty Ranges (Belair), South Australia	Wild	Faecal (rectal) swab	2018-12-04	M	0	0	No abnormalities	No abnormalities	Unknown	No history of antibiotic administration	Not applicable	Positive	–	–	–	–	–	–	–
KO63	Pre-fire	Mount Lofty Ranges (Belair), South Australia	Wild	Faecal (rectal) swab	2018-12-04	F	0	0	No abnormalities	No abnormalities	Unknown	No history of antibiotic administration	Not applicable	Positive	–	–	–	–	–	–	–
KO64	Pre-fire	Mount Lofty Ranges (Belair), South Australia	Wild	Faecal (rectal) swab	2018-12-04	F	0	0	No abnormalities	No abnormalities	Unknown	No history of antibiotic administration	Not applicable	Positive	–	–	–	–	–	–	–
KO65	Pre-fire	Mount Lofty Ranges (Belair), South Australia	Wild	Faecal (rectal) swab	2018-12-04	F	0	0	No abnormalities	No abnormalities	Unknown	No history of antibiotic administration	Not applicable	Positive	–	–	–	–	–	–	–
KO66	Pre-fire	Mount Lofty Ranges (Belair), South Australia	Wild	Faecal (rectal) swab	2018-12-04	F	3	0	R eye: red and swollen conjunctiva	No abnormalities	Unknown	No history of antibiotic administration	Not applicable	Positive	–	–	–	–	–	–	–
KO67	Pre-fire	Mount Lofty Ranges (Belair), South Australia	Wild	Faecal (rectal) swab	2018-12-04	F	0	0	No abnormalities	No abnormalities	Unknown	No history of antibiotic administration	Not applicable	Positive	–	–	–	–	–	–	–
KO68	Pre-fire	Mount Lofty Ranges (Belair), South Australia	Wild	Faecal (rectal) swab	2018-12-04	M	0	0	No abnormalities	No abnormalities	Unknown	No history of antibiotic administration	Not applicable	Positive	–	–	–	–	–	–	–
KO69	Pre-fire	Mount Lofty Ranges (Morialta), South Australia	Wild	Faecal (rectal) swab	2018-04-13	M	0	2	No abnormalities	mild to moderate staining of rump	Unknown	No history of antibiotic administration	Not applicable	Positive	–	–	–	–	–	–	–
KO70	Pre-fire	Mount Lofty Ranges (Morialta), South Australia	Wild	Faecal (rectal) swab	2018-04-13	F	0	0	No abnormalities	No abnormalities	Unknown	No history of antibiotic administration	Not applicable	Positive	–	–	–	–	–	–	–
KO71	Pre-fire	Mount Lofty Ranges (Morialta), South Australia	Wild	Faecal (rectal) swab	2018-04-13	M	0	0	No abnormalities	No abnormalities	Unknown	No history of antibiotic administration	Not applicable	Positive	–	–	–	–	–	–	–
KO72	Pre-fire	Mount Lofty Ranges (Morialta), South Australia	Wild	Faecal (rectal) swab	2018-04-13	M	0	0	No abnormalities	No abnormalities	Unknown	No history of antibiotic administration	Not applicable	Positive	–	–	–	–	–	–	–
KO73	Pre-fire	Mount Lofty Ranges (Morialta), South Australia	Wild	Faecal (rectal) swab	2018-04-13	F	0	0	No abnormalities	No abnormalities	Unknown	No history of antibiotic administration	Not applicable	Positive	–	–	–	–	–	–	–
KO74	Pre-fire	Mount Lofty Ranges (Morialta), South Australia	Wild	Faecal (rectal) swab	2018-04-13	F	0	0	No abnormalities	No abnormalities	Unknown	No history of antibiotic administration	Not applicable	Positive	–	–	–	–	–	–	–
KO75	Pre-fire	Mount Lofty Ranges (Morialta), South Australia	Wild	Faecal (rectal) swab	2018-04-13	F	0	0	No abnormalities	No abnormalities	Unknown	No history of antibiotic administration	Not applicable	Positive	–	–	–	–	–	–	–
KO76	Pre-fire	Mount Lofty Ranges (Morialta), South Australia	Wild	Faecal (rectal) swab	2018-04-13	F	1	1	No abnormalities	No abnormalities	Unknown	No history of antibiotic administration	Not applicable	Positive	–	–	–	–	–	–	–
KO77	Pre-fire	Mount Lofty Ranges (Morialta), South Australia	Wild	Faecal (rectal) swab	2018-04-13	F	0	0	No abnormalities	No abnormalities	Unknown	No history of antibiotic administration	Not applicable	Positive	–	–	–	–	–	–	–
KO78	Pre-fire	Mount Lofty Ranges (Morialta), South Australia	Wild	Faecal (rectal) swab	2018-04-13	F	1	0	No abnormalities	No abnormalities	Unknown	No history of antibiotic administration	Not applicable	Positive	–	–	–	–	–	–	–
KO79	Pre-fire	Mount Lofty Ranges (Morialta), South Australia	Wild	Faecal (rectal) swab	2018-04-13	F	0	0	No abnormalities	No abnormalities	Unknown	No history of antibiotic administration	Not applicable	Positive	–	–	–	–	–	–	–
KO80	Pre-fire	Mount Lofty Ranges (Morialta), South Australia	Wild	Faecal (rectal) swab	2018-04-13	F	0	0	No abnormalities	No abnormalities	Unknown	No history of antibiotic administration	Not applicable	Positive	–	–	–	–	–	–	–
KO81	Pre-fire	Mount Lofty Ranges (Morialta), South Australia	Wild	Faecal (rectal) swab	2018-04-13	M	0	0	No abnormalities	No abnormalities	Unknown	No history of antibiotic administration	Not applicable	Positive	–	–	–	–	–	Positive	–
KO82	Pre-fire	Mount Lofty Ranges (Morialta), South Australia	Wild	Faecal (rectal) swab	2018-04-13	F	0	2	No abnormalities	mild staining of rump	Unknown	No history of antibiotic administration	Not applicable	Positive	–	–	–	–	–	–	–
KO83	Pre-fire	Mount Lofty Ranges (Morialta), South Australia	Wild	Faecal (rectal) swab	2018-04-13	F	0	0	No abnormalities	No abnormalities	Unknown	No history of antibiotic administration	Not applicable	Positive	–	–	–	–	–	–	–
KO84	Pre-fire	Mount Lofty Ranges (Morialta), South Australia	Wild	Faecal (rectal) swab	2018-04-13	F	1	2	No abnormalities	staining of rump	Unknown	No history of antibiotic administration	Not applicable	Positive	–	–	–	–	–	–	–
KO85	Pre-fire	Mount Lofty Ranges (Morialta), South Australia	Wild	Faecal (rectal) swab	2018-04-14	F	0	0	No abnormalities	No abnormalities	Unknown	No history of antibiotic administration	Not applicable	Positive	–	–	–	–	–	–	–
KO86	Pre-fire	Mount Lofty Ranges (Morialta), South Australia	Wild	Faecal (rectal) swab	2018-04-14	F	0	0	No abnormalities	No abnormalities	Unknown	No history of antibiotic administration	Not applicable	Positive	–	–	–	–	–	–	–
KO87	Pre-fire	Mount Lofty Ranges (Morialta), South Australia	Wild	Faecal (rectal) swab	2018-04-14	F	0	0	No abnormalities	No abnormalities	Unknown	No history of antibiotic administration	Not applicable	Positive	–	–	–	–	–	–	–
KO88	Pre-fire	Mount Lofty Ranges (Morialta), South Australia	Wild	Faecal (rectal) swab	2018-04-14	M	1	0	No abnormalities	No abnormalities	Unknown	No history of antibiotic administration	Not applicable	Positive	–	–	–	–	–	–	–
KO89	Pre-fire	Mount Lofty Ranges (Morialta), South Australia	Wild	Faecal (rectal) swab	2018-04-14	F	0	0	No abnormalities	No abnormalities	Unknown	No history of antibiotic administration	Not applicable	Positive	–	–	–	–	–	–	–
KO90	Pre-fire	Mount Lofty Ranges (Morialta), South Australia	Wild	Faecal (rectal) swab	2018-04-14	F	0	0	No abnormalities	No abnormalities	Unknown	No history of antibiotic administration	Not applicable	Positive	–	–	–	–	–	–	–
KO91	Pre-fire	Mount Lofty Ranges (Morialta), South Australia	Wild	Faecal (rectal) swab	2018-04-14	M	0	0	No abnormalities	No abnormalities	Unknown	No history of antibiotic administration	Not applicable	Positive	–	–	–	–	–	–	–
C2094	Non-fire-affected	Mainland Australia	In care	Urogenital/conjunctival swab	18.4.19	F	Unknown	Unknown	Unknown	Unknown	Unknown	Unknown	Unknown	Positive	–	–	–	–	–	–	–
C2096	Non-fire-affected	Mainland Australia (Not specified)	In care	Urogenital/conjunctival swab	18.4.19	F	Unknown	Unknown	Unknown	Unknown	Negative	Unknown	Unknown	Positive	Positive	–	–	–	–	–	–
C2097	Non-fire-affected	Mainland Australia	In care	Urogenital/conjunctival swab	18.4.19	M	Unknown	Unknown	Unknown	Unknown	Unknown	Unknown	Unknown	Positive	–	–	–	–	–	–	–
C2130	Non-fire-affected	Mainland Australia	In care	Urogenital/conjunctival swab	24.6.19	F	Unknown	Unknown	Unknown	Unknown	Unknown	Unknown	Unknown	Positive	–	–	–	–	–	–	–
C2155	Non-fire-affected	Mainland Australia	In care	Urogenital/conjunctival swab	24.9.19	Unknown	Unknown	Unknown	Unknown	Unknown	Unknown	Unknown	Unknown	Positive	–	–	–	–	–	–	–
C2156	Non-fire-affected	Mainland Australia	In care	Urogenital/cloacal swab	25.9.19	F	Unknown	Unknown	Unknown	Unknown	Unknown	Unknown	Unknown	Positive	–	–	–	–	–	–	–
C2157	Non-fire-affected	Mainland Australia	In care	Urogenital/cloacal swab	25.9.19	F	Unknown	Unknown	Unknown	Unknown	Unknown	Unknown	Unknown	Positive	–	–	–	–	–	–	–
C2454	Non-fire-affected	Mainland Australia	In care	Urogenital and conjunctival swabs	18.3.20	Unknown	Unknown	Unknown	Unknown	Unknown	Unknown	Unknown	Unknown	Positive	–	–	–	–	–	–	–
C2185	Fire-affected	Mainland Australia	In care	Urogenital and conjunctival swabs	3.1.20	Unknown	Unknown	Unknown	Unknown	Unknown	Unknown	Unknown	Unknown	Positive	–	–	–	–	–	–	–
C2186	Fire-affected	Mainland Australia	In care	Urogenital and conjunctival swabs	3.1.20	Unknown	Unknown	Unknown	Unknown	Unknown	Unknown	Unknown	Unknown	Positive	–	–	–	–	–	–	–
C2187	Fire-affected	Mainland Australia	In care	Urogenital and conjunctival swabs	3.1.20	Unknown	Unknown	Unknown	Unknown	Unknown	Unknown	Unknown	Unknown	Positive	–	–	–	–	–	–	–
C2188	Fire-affected	Mainland Australia	In care	Urogenital and conjunctival swabs	3.1.20	Unknown	Unknown	Unknown	Unknown	Unknown	Unknown	Unknown	Unknown	Positive	–	–	–	–	–	–	–
C2189	Fire-affected	Mainland Australia	In care	Urogenital and conjunctival swabs	3.1.20	Unknown	Unknown	Unknown	Unknown	Unknown	Unknown	Unknown	Unknown	Positive	–	–	–	–	–	–	–
C2190	Fire-affected	Mainland Australia	In care	Urogenital and conjunctival swabs	3.1.20	Unknown	Unknown	Unknown	Unknown	Unknown	Unknown	Unknown	Unknown	Positive	–	–	–	–	–	–	–
C2191	Fire-affected	Mainland Australia (Adelaide, South Australia)	In care	Urogenital and conjunctival swabs	3.1.20	Unknown	Unknown	Unknown	Unknown	Unknown	Negative	Unknown	Unknown	Positive	–	Positive	–	–	–	–	–
C2192	Fire-affected	Mainland Australia	In care	Urogenital and conjunctival swabs	3.1.20	Unknown	Unknown	Unknown	Unknown	Unknown	Unknown	Unknown	Unknown	Positive	–	–	–	–	–	–	–
C2193	Fire-affected	Mainland Australia	In care	Urogenital and conjunctival swabs	3.1.20	Unknown	Unknown	Unknown	Unknown	Unknown	Unknown	Unknown	Unknown	Positive	–	–	–	–	–	–	–
C2194	Fire-affected	Mainland Australia	In care	Urogenital and conjunctival swabs	3.1.20	Unknown	Unknown	Unknown	Unknown	Unknown	Unknown	Unknown	Unknown	Positive	–	–	–	–	–	–	–
C2195	Fire-affected	Mainland Australia	In care	Urogenital and conjunctival swabs	3.1.20	Unknown	Unknown	Unknown	Unknown	Unknown	Unknown	Unknown	Unknown	Positive	–	–	–	–	–	–	–
C2196	Fire-affected	Mainland Australia	In care	Urogenital and conjunctival swabs	3.1.20	Unknown	Unknown	Unknown	Unknown	Unknown	Unknown	Unknown	Unknown	Positive	–	–	–	–	–	–	–
C2197	Fire-affected	Mainland Australia	In care	Urogenital and conjunctival swabs	3.1.20	Unknown	Unknown	Unknown	Unknown	Unknown	Unknown	Unknown	Unknown	Positive	–	–	–	–	–	–	–
C2198	Fire-affected	Mainland Australia	In care	Urogenital and conjunctival swabs	3.1.20	Unknown	Unknown	Unknown	Unknown	Unknown	Unknown	Unknown	Unknown	Positive	–	–	–	–	–	–	–
C2199	Fire-affected	Mainland Australia	In care	Urogenital and conjunctival swabs	3.1.20	Unknown	Unknown	Unknown	Unknown	Unknown	Unknown	Unknown	Unknown	Positive	–	–	–	–	–	–	–
C2200	Fire-affected	Mainland Australia	In care	Urogenital and conjunctival swabs	3.1.20	Unknown	Unknown	Unknown	Unknown	Unknown	Unknown	Unknown	Unknown	Positive	–	–	–	–	–	–	–
C2201	Fire-affected	Mainland Australia	In care	Urogenital and conjunctival swabs	3.1.20	Unknown	Unknown	Unknown	Unknown	Unknown	Unknown	Unknown	Unknown	Positive	–	–	–	–	–	–	–
C2202	Fire-affected	Mainland Australia (Adelaide, South Australia)	In care	Urogenital and conjunctival swabs	3.1.20	Unknown	Unknown	Unknown	Unknown	Unknown	Negative	Unknown	Unknown	Positive	Positive	–	–	–	–	–	–
C2203	Fire-affected	Mainland Australia	In care	Urogenital and conjunctival swabs	3.1.20	Unknown	Unknown	Unknown	Unknown	Unknown	Unknown	Unknown	Unknown	Positive	–	–	–	–	–	–	–
C2204	Fire-affected	Mainland Australia (Adelaide, South Australia)	In care	Urogenital and conjunctival swabs	3.1.20	Unknown	Unknown	Unknown	Unknown	Unknown	Negative	Unknown	Unknown	Positive	Positive	–	–	–	–	–	–
C2206	Fire-affected	Mainland Australia (Adelaide, South Australia)	In care	Urogenital and conjunctival swabs	3.1.20	Unknown	Unknown	Unknown	Unknown	Unknown	Positive	Unknown	Unknown	Positive	Positive	–	–	–	–	–	–
C2209	Fire-affected	Mainland Australia	In care	Urogenital and conjunctival swabs	7.1.20	Unknown	Unknown	Unknown	Unknown	Unknown	Unknown	Unknown	Unknown	Positive	–	–	–	–	–	–	–
C2210	Fire-affected	Mainland Australia	In care	Urogenital and conjunctival swabs	7.1.20	Unknown	Unknown	Unknown	Unknown	Unknown	Unknown	Unknown	Unknown	Positive	–	–	–	–	–	–	–
C2211	Fire-affected	Mainland Australia (Adelaide, South Australia)	In care	Urogenital and conjunctival swabs	7.1.20	Unknown	Unknown	Unknown	Unknown	Unknown	Positive	Unknown	Unknown	Positive	–	–	–	Positive	–	–	Positive
C2212	Fire-affected	Mainland Australia	In care	Urogenital and conjunctival swabs	7.1.20	Unknown	Unknown	Unknown	Unknown	Unknown	Unknown	Unknown	Unknown	Positive	–	–	–	–	–	–	–
C2213	Fire-affected	Mainland Australia	In care	Urogenital and conjunctival swabs	7.1.20	Unknown	Unknown	Unknown	Unknown	Unknown	Unknown	Unknown	Unknown	Positive	–	–	–	–	–	–	–
C2214	Fire-affected	Mainland Australia	In care	Urogenital and conjunctival swabs	7.1.20	Unknown	Unknown	Unknown	Unknown	Unknown	Unknown	Unknown	Unknown	Positive	–	–	–	–	–	–	–
C2215	Fire-affected	Mainland Australia	In care	Urogenital and conjunctival swabs	7.1.20	Unknown	Unknown	Unknown	Unknown	Unknown	Unknown	Unknown	Unknown	Positive	–	–	–	–	–	–	–
C2216	Fire-affected	Mainland Australia	In care	Urogenital and conjunctival swabs	7.1.20	Unknown	Unknown	Unknown	Unknown	Unknown	Unknown	Unknown	Unknown	Positive	–	–	–	–	–	–	–
C2217	Fire-affected	Mainland Australia	In care	Urogenital and conjunctival swabs	7.1.20	Unknown	Unknown	Unknown	Unknown	Unknown	Unknown	Unknown	Unknown	Positive	–	–	–	–	–	–	–
C2218	Fire-affected	Mainland Australia	In care	Urogenital and conjunctival swabs	7.1.20	Unknown	Unknown	Unknown	Unknown	Unknown	Unknown	Unknown	Unknown	Positive	–	–	–	–	–	–	–
C2219	Fire-affected	Mainland Australia	In care	Urogenital and conjunctival swabs	7.1.20	Unknown	Unknown	Unknown	Unknown	Unknown	Unknown	Unknown	Unknown	Positive	–	–	–	–	–	–	–
C2220	Fire-affected	Mainland Australia	In care	Urogenital and conjunctival swabs	7.1.20	Unknown	Unknown	Unknown	Unknown	Unknown	Unknown	Unknown	Unknown	Positive	–	–	–	–	–	–	–
C2221	Fire-affected	Mainland Australia (Adelaide, South Australia)	In care	Urogenital and conjunctival swabs	7.1.20	Unknown	Unknown	Unknown	Unknown	Unknown	Positive	Unknown	Unknown	Positive	Positive	–	–	–	–	–	–
C2222	Fire-affected	Mainland Australia	In care	Urogenital and conjunctival swabs	7.1.20	Unknown	Unknown	Unknown	Unknown	Unknown	Unknown	Unknown	Unknown	Positive	–	–	–	–	–	–	–
C2224	Fire-affected	Mainland Australia (Adelaide, South Australia)	In care	Urogenital and conjunctival swabs	7.1.20	Unknown	Unknown	Unknown	Unknown	Unknown	Positive	Unknown	Unknown	Positive	Positive	–	–	–	–	–	–
C2225	Fire-affected	Mainland Australia	In care	Urogenital and conjunctival swabs	7.1.20	Unknown	Unknown	Unknown	Unknown	Unknown	Unknown	Unknown	Unknown	Positive	–	–	–	–	–	–	–
C2227	Fire-affected	Mainland Australia	In care	Urogenital and conjunctival swabs	7.1.20	Unknown	Unknown	Unknown	Unknown	Unknown	Unknown	Unknown	Unknown	Positive	–	–	–	–	–	–	–
C2228	Fire-affected	Mainland Australia	In care	Urogenital and conjunctival swabs	7.1.20	Unknown	Unknown	Unknown	Unknown	Unknown	Unknown	Unknown	Unknown	Positive	–	–	–	–	–	–	–
C2229	Fire-affected	Mainland Australia	In care	Urogenital and conjunctival swabs	7.1.20	Unknown	Unknown	Unknown	Unknown	Unknown	Unknown	Unknown	Unknown	Positive	–	–	–	–	–	–	–
C2231	Fire-affected	Mainland Australia	In care	Urogenital and conjunctival swabs	7.1.20	Unknown	Unknown	Unknown	Unknown	Unknown	Unknown	Unknown	Unknown	Positive	–	–	–	–	–	–	–
C2234	Fire-affected	Mainland Australia	In care	Urogenital and conjunctival swabs	7.1.20	Unknown	Unknown	Unknown	Unknown	Unknown	Unknown	Unknown	Unknown	Positive	–	–	–	–	–	–	–
C2235	Fire-affected	Mainland Australia	In care	Urogenital and conjunctival swabs	7.1.20	Unknown	Unknown	Unknown	Unknown	Unknown	Unknown	Unknown	Unknown	Positive	–	–	–	–	–	–	–
C2237	Fire-affected	Mainland Australia	In care	Urogenital and conjunctival swabs	7.1.20	Unknown	Unknown	Unknown	Unknown	Unknown	Unknown	Unknown	Unknown	Positive	–	–	–	–	–	–	–
C2238	Fire-affected	Mainland Australia	In care	Urogenital and conjunctival swabs	7.1.20	Unknown	Unknown	Unknown	Unknown	Unknown	Unknown	Unknown	Unknown	Positive	–	–	–	–	–	–	–
C2239	Fire-affected	Mainland Australia (Not specified)	In care	Urogenital and conjunctival swabs	9.1.20	Unknown	Unknown	Unknown	Unknown	Unknown	Positive	Unknown	Unknown	Positive	–	–	Positive	–	–	–	–
C2240	Fire-affected	Mainland Australia (Adelaide, South Australia)	In care	Urogenital and conjunctival swabs	9.1.20	Unknown	Unknown	Unknown	Unknown	Unknown	Positive	Unknown	Unknown	Positive	–	–	–	–	–	–	Positive
C2241	Fire-affected	Mainland Australia	In care	Urogenital and conjunctival swabs	9.1.20	Unknown	Unknown	Unknown	Unknown	Unknown	Unknown	Unknown	Unknown	Positive	–	–	–	–	–	–	–
C2242	Fire-affected	Mainland Australia	In care	Urogenital and conjunctival swabs	9.1.20	Unknown	Unknown	Unknown	Unknown	Unknown	Unknown	Unknown	Unknown	Positive	–	–	–	–	–	–	–
C2243	Fire-affected	Mainland Australia	In care	Urogenital and conjunctival swabs	9.1.20	Unknown	Unknown	Unknown	Unknown	Unknown	Unknown	Unknown	Unknown	Positive	–	–	–	–	–	–	–
C2244	Fire-affected	Mainland Australia (Adelaide, South Australia)	In care	Urogenital and conjunctival swabs	9.1.20	Unknown	Unknown	Unknown	Unknown	Unknown	Positive	Unknown	Unknown	Positive	Positive	–	–	–	–	–	–
C2245	Fire-affected	Mainland Australia	In care	Urogenital and conjunctival swabs	9.1.20	Unknown	Unknown	Unknown	Unknown	Unknown	Unknown	Unknown	Unknown	Positive	–	–	–	–	–	–	–
C2246	Fire-affected	Mainland Australia	In care	Urogenital and conjunctival swabs	9.1.20	Unknown	Unknown	Unknown	Unknown	Unknown	Unknown	Unknown	Unknown	Positive	–	–	–	–	–	–	–
C2254	Fire-affected	Mainland Australia	In care	Urogenital and conjunctival swabs	14.1.20	Unknown	Unknown	Unknown	Unknown	Unknown	Unknown	Unknown	Unknown	Positive	–	–	–	–	–	–	–
C2255	Fire-affected	Mainland Australia	In care	Urogenital and conjunctival swabs	14.1.20	Unknown	Unknown	Unknown	Unknown	Unknown	Unknown	Unknown	Unknown	Positive	–	–	–	–	–	–	–
C2256	Fire-affected	Mainland Australia	In care	Urogenital and conjunctival swabs	14.1.20	Unknown	Unknown	Unknown	Unknown	Unknown	Unknown	Unknown	Unknown	Positive	–	–	–	–	–	–	–
C2257	Fire-affected	Mainland Australia	In care	Urogenital and conjunctival swabs	14.1.20	Unknown	Unknown	Unknown	Unknown	Unknown	Unknown	Unknown	Unknown	Positive	–	–	–	–	–	–	–
C2258	Fire-affected	Mainland Australia	In care	Urogenital and conjunctival swabs	14.1.20	Unknown	Unknown	Unknown	Unknown	Unknown	Unknown	Unknown	Unknown	Positive	–	–	–	–	–	–	–
C2261	Fire-affected	Mainland Australia	In care	Urogenital and conjunctival swabs	14.1.20	Unknown	Unknown	Unknown	Unknown	Unknown	Unknown	Unknown	Unknown	Positive	–	–	–	–	–	–	–
C2262	Fire-affected	Mainland Australia (Adelaide, South Australia)	In care	Urogenital and conjunctival swabs	14.1.20	Unknown	Unknown	Unknown	Unknown	Unknown	Positive	Unknown	Unknown	Positive	–	–	–	–	–	Positive	–
C2263	Fire-affected	Mainland Australia	In care	Urogenital and conjunctival swabs	14.1.20	Unknown	Unknown	Unknown	Unknown	Unknown	Unknown	Unknown	Unknown	Positive	–	–	–	–	–	–	–
C2265	Fire-affected	Mainland Australia	In care	Urogenital and conjunctival swabs	14.1.20	Unknown	Unknown	Unknown	Unknown	Unknown	Unknown	Unknown	Unknown	Positive	–	–	–	–	–	–	–
C2266	Fire-affected	Mainland Australia	In care	Urogenital and conjunctival swabs	14.1.20	Unknown	Unknown	Unknown	Unknown	Unknown	Unknown	Unknown	Unknown	Positive	–	–	–	–	–	–	–
C2267	Fire-affected	Mainland Australia	In care	Urogenital and conjunctival swabs	14.1.20	Unknown	Unknown	Unknown	Unknown	Unknown	Unknown	Unknown	Unknown	Positive	–	–	–	–	–	–	–
C2268	Fire-affected	Mainland Australia	In care	Urogenital and conjunctival swabs	14.1.20	Unknown	Unknown	Unknown	Unknown	Unknown	Unknown	Unknown	Unknown	Positive	–	–	–	–	–	–	–
C2269	Fire-affected	Mainland Australia	In care	Urogenital and conjunctival swabs	14.1.20	Unknown	Unknown	Unknown	Unknown	Unknown	Unknown	Unknown	Unknown	Positive	–	–	–	–	–	–	–
C2270	Fire-affected	Mainland Australia	In care	Urogenital and conjunctival swabs	14.1.20	Unknown	Unknown	Unknown	Unknown	Unknown	Unknown	Unknown	Unknown	Positive	–	–	–	–	–	–	–
C2271	Fire-affected	Mainland Australia	In care	Urogenital and conjunctival swabs	14.1.20	Unknown	Unknown	Unknown	Unknown	Unknown	Unknown	Unknown	Unknown	Positive	–	–	–	–	–	–	–
C2272	Fire-affected	Mainland Australia	In care	Urogenital and conjunctival swabs	14.1.20	Unknown	Unknown	Unknown	Unknown	Unknown	Unknown	Unknown	Unknown	Positive	–	–	–	–	–	–	–
C2273	Fire-affected	Mainland Australia	In care	Urogenital and conjunctival swabs	14.1.20	Unknown	Unknown	Unknown	Unknown	Unknown	Unknown	Unknown	Unknown	Positive	–	–	–	–	–	–	–
C2274	Fire-affected	Mainland Australia	In care	Urogenital and conjunctival swabs	14.1.20	Unknown	Unknown	Unknown	Unknown	Unknown	Unknown	Unknown	Unknown	Positive	–	–	–	–	–	–	–
C2275	Fire-affected	Mainland Australia	In care	Urogenital and conjunctival swabs	14.1.20	Unknown	Unknown	Unknown	Unknown	Unknown	Unknown	Unknown	Unknown	Positive	–	–	–	–	–	–	–
C2276	Fire-affected	Mainland Australia (Adelaide, South Australia)	In care	Urogenital and conjunctival swabs	14.1.20	Unknown	Unknown	Unknown	Unknown	Unknown	Negative	Unknown	Unknown	Positive	–	–	Positive	–	–	–	–
C2277	Fire-affected	Mainland Australia	In care	Urogenital and conjunctival swabs	14.1.20	Unknown	Unknown	Unknown	Unknown	Unknown	Unknown	Unknown	Unknown	Positive	–	–	–	–	–	–	–
C2279	Fire-affected	Mainland Australia	In care	Urogenital and conjunctival swabs	15.1.20	Unknown	Unknown	Unknown	Unknown	Unknown	Unknown	Unknown	Unknown	Positive	–	–	–	–	–	–	–
C2280	Fire-affected	Mainland Australia (Adelaide, South Australia)	In care	Urogenital and conjunctival swabs	15.1.20	Unknown	Unknown	Unknown	Unknown	Unknown	Negative	Unknown	Unknown	Positive	–	–	–	–	–	Positive	–
C2281	Fire-affected	Mainland Australia	In care	Urogenital and conjunctival swabs	15.1.20	Unknown	Unknown	Unknown	Unknown	Unknown	Unknown	Unknown	Unknown	Positive	–	–	–	–	–	–	–
C2282	Fire-affected	Mainland Australia	In care	Urogenital and conjunctival swabs	15.1.20	Unknown	Unknown	Unknown	Unknown	Unknown	Unknown	Unknown	Unknown	Positive	–	–	–	–	–	–	–
C2283	Fire-affected	Mainland Australia	In care	Urogenital and conjunctival swabs	15.1.20	Unknown	Unknown	Unknown	Unknown	Unknown	Unknown	Unknown	Unknown	Positive	–	–	–	–	–	–	–
C2284	Fire-affected	Mainland Australia	In care	Urogenital and conjunctival swabs	15.1.20	Unknown	Unknown	Unknown	Unknown	Unknown	Unknown	Unknown	Unknown	Positive	–	–	–	–	–	–	–
C2286	Fire-affected	Mainland Australia	In care	Urogenital and conjunctival swabs	15.1.20	Unknown	Unknown	Unknown	Unknown	Unknown	Unknown	Unknown	Unknown	Positive	–	–	–	–	–	–	–
C2287	Fire-affected	Mainland Australia	In care	Urogenital and conjunctival swabs	15.1.20	Unknown	Unknown	Unknown	Unknown	Unknown	Unknown	Unknown	Unknown	Positive	–	–	–	–	–	–	–
C2288	Fire-affected	Mainland Australia	In care	Urogenital and conjunctival swabs	15.1.20	Unknown	Unknown	Unknown	Unknown	Unknown	Unknown	Unknown	Unknown	Positive	–	–	–	–	–	–	–
C2289	Fire-affected	Mainland Australia	In care	Urogenital and conjunctival swabs	15.1.20	Unknown	Unknown	Unknown	Unknown	Unknown	Unknown	Unknown	Unknown	Positive	–	–	–	–	–	–	–
C2290	Fire-affected	Mainland Australia	In care	Urogenital and conjunctival swabs	15.1.20	Unknown	Unknown	Unknown	Unknown	Unknown	Unknown	Unknown	Unknown	Positive	–	–	–	–	–	–	–
C2292	Fire-affected	Mainland Australia	In care	Urogenital and conjunctival swabs	15.1.20	Unknown	Unknown	Unknown	Unknown	Unknown	Unknown	Unknown	Unknown	Positive	–	–	–	–	–	–	–
C2293	Fire-affected	Mainland Australia	In care	Urogenital and conjunctival swabs	15.1.20	Unknown	Unknown	Unknown	Unknown	Unknown	Unknown	Unknown	Unknown	Positive	–	–	–	–	–	–	–
C2294	Fire-affected	Mainland Australia	In care	Urogenital and conjunctival swabs	15.1.20	Unknown	Unknown	Unknown	Unknown	Unknown	Unknown	Unknown	Unknown	Positive	–	–	–	–	–	–	–
C2295	Fire-affected	Mainland Australia	In care	Urogenital and conjunctival swabs	15.1.20	Unknown	Unknown	Unknown	Unknown	Unknown	Unknown	Unknown	Unknown	Positive	–	–	–	–	–	–	–
C2296	Fire-affected	Mainland Australia	In care	Urogenital and conjunctival swabs	15.1.20	Unknown	Unknown	Unknown	Unknown	Unknown	Unknown	Unknown	Unknown	Positive	–	–	–	–	–	–	–
C2297	Fire-affected	Mainland Australia	In care	Urogenital and conjunctival swabs	15.1.20	Unknown	Unknown	Unknown	Unknown	Unknown	Unknown	Unknown	Unknown	Positive	–	–	–	–	–	–	–
C2300	Fire-affected	Mainland Australia	In care	Urogenital and conjunctival swabs	17.1.20	Unknown	Unknown	Unknown	Unknown	Unknown	Unknown	Unknown	Unknown	Positive	–	–	–	–	–	–	–
C2301	Fire-affected	Mainland Australia	In care	Urogenital and conjunctival swabs	17.1.20	Unknown	Unknown	Unknown	Unknown	Unknown	Unknown	Unknown	Unknown	Positive	–	–	–	–	–	–	–
C2302	Fire-affected	Mainland Australia	In care	Urogenital and conjunctival swabs	17.1.20	Unknown	Unknown	Unknown	Unknown	Unknown	Unknown	Unknown	Unknown	Positive	–	–	–	–	–	–	–
C2303	Fire-affected	Mainland Australia	In care	Urogenital and conjunctival swabs	17.1.20	Unknown	Unknown	Unknown	Unknown	Unknown	Unknown	Unknown	Unknown	Positive	–	–	–	–	–	–	–
C2304	Fire-affected	Mainland Australia	In care	Urogenital and conjunctival swabs	17.1.20	Unknown	Unknown	Unknown	Unknown	Unknown	Unknown	Unknown	Unknown	Positive	–	–	–	–	–	–	–
C2305	Fire-affected	Mainland Australia (Not specified)	In care	Urogenital and conjunctival swabs	20.1.20	Unknown	Unknown	Unknown	Unknown	Unknown	Positive	Unknown	Unknown	Positive	Positive	–	–	–	–	–	Positive
C2306	Fire-affected	Mainland Australia	In care	Urogenital and conjunctival swabs	21.1.20	Unknown	Unknown	Unknown	Unknown	Unknown	Unknown	Unknown	Unknown	Positive	–	–	–	–	–	–	–
C2307	Fire-affected	Mainland Australia	In care	Urogenital and conjunctival swabs	21.1.20	Unknown	Unknown	Unknown	Unknown	Unknown	Unknown	Unknown	Unknown	Positive	–	–	–	–	–	–	–
C2308	Fire-affected	Mainland Australia	In care	Urogenital and conjunctival swabs	21.1.20	Unknown	Unknown	Unknown	Unknown	Unknown	Unknown	Unknown	Unknown	Positive	–	–	–	–	–	–	–
C2309	Fire-affected	Mainland Australia	In care	Urogenital and conjunctival swabs	21.1.20	Unknown	Unknown	Unknown	Unknown	Unknown	Unknown	Unknown	Unknown	Positive	–	–	–	–	–	–	–
C2310	Fire-affected	Mainland Australia	In care	Urogenital and conjunctival swabs	21.1.20	Unknown	Unknown	Unknown	Unknown	Unknown	Unknown	Unknown	Unknown	Positive	–	–	–	–	–	–	–
C2311	Fire-affected	Mainland Australia	In care	Urogenital and conjunctival swabs	21.1.20	Unknown	Unknown	Unknown	Unknown	Unknown	Unknown	Unknown	Unknown	Positive	–	–	–	–	–	–	–
C2312	Fire-affected	Mainland Australia	In care	Urogenital and conjunctival swabs	21.1.20	Unknown	Unknown	Unknown	Unknown	Unknown	Unknown	Unknown	Unknown	Positive	–	–	–	–	–	–	–
C2313	Fire-affected	Mainland Australia	In care	Urogenital and conjunctival swabs	21.1.20	Unknown	Unknown	Unknown	Unknown	Unknown	Unknown	Unknown	Unknown	Positive	–	–	–	–	–	–	–
C2314	Fire-affected	Mainland Australia	In care	Urogenital and conjunctival swabs	21.1.20	Unknown	Unknown	Unknown	Unknown	Unknown	Unknown	Unknown	Unknown	Positive	–	–	–	–	–	–	–
C2315	Fire-affected	Mainland Australia	In care	Urogenital and conjunctival swabs	21.1.20	Unknown	Unknown	Unknown	Unknown	Unknown	Unknown	Unknown	Unknown	Positive	–	–	–	–	–	–	–
C2316	Fire-affected	Mainland Australia	In care	Urogenital and conjunctival swabs	21.1.20	Unknown	Unknown	Unknown	Unknown	Unknown	Unknown	Unknown	Unknown	Positive	–	–	–	–	–	–	–
C2317	Fire-affected	Mainland Australia	In care	Urogenital and conjunctival swabs	21.1.20	Unknown	Unknown	Unknown	Unknown	Unknown	Unknown	Unknown	Unknown	Positive	–	–	–	–	–	–	–
C2331	Fire-affected	Mainland Australia	In care	Urogenital and conjunctival swabs	24.1.20	Unknown	Unknown	Unknown	Unknown	Unknown	Unknown	Unknown	Unknown	Positive	–	–	–	–	–	–	–
C2332	Fire-affected	Mainland Australia	In care	Urogenital and conjunctival swabs	24.1.20	Unknown	Unknown	Unknown	Unknown	Unknown	Unknown	Unknown	Unknown	Positive	–	–	–	–	–	–	–
C2333	Fire-affected	Mainland Australia	In care	Urogenital and conjunctival swabs	24.1.20	Unknown	Unknown	Unknown	Unknown	Unknown	Unknown	Unknown	Unknown	Positive	–	–	–	–	–	–	–
C2334	Fire-affected	Mainland Australia	In care	Urogenital and conjunctival swabs	24.1.20	Unknown	Unknown	Unknown	Unknown	Unknown	Unknown	Unknown	Unknown	Positive	–	–	–	–	–	–	–
C2335	Fire-affected	Mainland Australia	In care	Urogenital and conjunctival swabs	29.1.20	Unknown	Unknown	Unknown	Unknown	Unknown	Unknown	Unknown	Unknown	Positive	–	–	–	–	–	–	–
C2336	Fire-affected	Mainland Australia	In care	Urogenital and conjunctival swabs	29.1.20	Unknown	Unknown	Unknown	Unknown	Unknown	Unknown	Unknown	Unknown	Positive	–	–	–	–	–	–	–
C2337	Fire-affected	Mainland Australia	In care	Urogenital and conjunctival swabs	29.1.20	Unknown	Unknown	Unknown	Unknown	Unknown	Unknown	Unknown	Unknown	Positive	–	–	–	–	–	–	–
C2338	Fire-affected	Mainland Australia	In care	Urogenital and conjunctival swabs	29.1.20	Unknown	Unknown	Unknown	Unknown	Unknown	Unknown	Unknown	Unknown	Positive	–	–	–	–	–	–	–
C2339	Fire-affected	Mainland Australia	In care	Urogenital and conjunctival swabs	29.1.20	Unknown	Unknown	Unknown	Unknown	Unknown	Unknown	Unknown	Unknown	Positive	–	–	–	–	–	–	–
C2340	Fire-affected	Mainland Australia	In care	Urogenital and conjunctival swabs	29.1.20	Unknown	Unknown	Unknown	Unknown	Unknown	Unknown	Unknown	Unknown	Positive	–	–	–	–	–	–	–
C2341	Fire-affected	Mainland Australia	In care	Urogenital and conjunctival swabs	29.1.20	Unknown	Unknown	Unknown	Unknown	Unknown	Unknown	Unknown	Unknown	Positive	–	–	–	–	–	–	–
C2342	Fire-affected	Mainland Australia	In care	Urogenital and conjunctival swabs	29.1.20	Unknown	Unknown	Unknown	Unknown	Unknown	Unknown	Unknown	Unknown	Positive	–	–	–	–	–	–	–
C2343	Fire-affected	Mainland Australia	In care	Urogenital and conjunctival swabs	29.1.20	Unknown	Unknown	Unknown	Unknown	Unknown	Unknown	Unknown	Unknown	Positive	–	–	–	–	–	–	–
C2344	Fire-affected	Mainland Australia	In care	Urogenital and conjunctival swabs	29.1.20	Unknown	Unknown	Unknown	Unknown	Unknown	Unknown	Unknown	Unknown	Positive	–	–	–	–	–	–	–
C2352	Fire-affected	Mainland Australia	In care	Urogenital and conjunctival swabs	4.2.20	Unknown	Unknown	Unknown	Unknown	Unknown	Unknown	Unknown	Unknown	Positive	–	–	–	–	–	–	–
C2354	Fire-affected	Mainland Australia	In care	Urogenital and conjunctival swabs	4.2.20	Unknown	Unknown	Unknown	Unknown	Unknown	Unknown	Unknown	Unknown	Positive	–	–	–	–	–	–	–
C2355	Fire-affected	Mainland Australia	In care	Urogenital and conjunctival swabs	4.2.20	Unknown	Unknown	Unknown	Unknown	Unknown	Unknown	Unknown	Unknown	Positive	–	–	–	–	–	–	–
C2356	Fire-affected	Mainland Australia	In care	Urogenital and conjunctival swabs	4.2.20	Unknown	Unknown	Unknown	Unknown	Unknown	Unknown	Unknown	Unknown	Positive	–	–	–	–	–	–	–
C2357	Fire-affected	Mainland Australia	In care	Urogenital and conjunctival swabs	4.2.20	Unknown	Unknown	Unknown	Unknown	Unknown	Unknown	Unknown	Unknown	Positive	–	–	–	–	–	–	–
C2358	Fire-affected	Mainland Australia	In care	Urogenital and conjunctival swabs	4.2.20	Unknown	Unknown	Unknown	Unknown	Unknown	Unknown	Unknown	Unknown	Positive	–	–	–	–	–	–	–
C2359	Fire-affected	Mainland Australia	In care	Urogenital and conjunctival swabs	4.2.20	Unknown	Unknown	Unknown	Unknown	Unknown	Unknown	Unknown	Unknown	Positive	–	–	–	–	–	–	–
C2361	Fire-affected	Mainland Australia	In care	Urogenital and conjunctival swabs	4.2.20	Unknown	Unknown	Unknown	Unknown	Unknown	Unknown	Unknown	Unknown	Positive	–	–	–	–	–	–	–
C2362	Fire-affected	Mainland Australia	In care	Urogenital and conjunctival swabs	4.2.20	Unknown	Unknown	Unknown	Unknown	Unknown	Unknown	Unknown	Unknown	Positive	–	–	–	–	–	–	–
C2363	Fire-affected	Mainland Australia	In care	Urogenital and conjunctival swabs	4.2.20	Unknown	Unknown	Unknown	Unknown	Unknown	Unknown	Unknown	Unknown	Positive	–	–	–	–	–	–	–
C2364	Fire-affected	Mainland Australia	In care	Urogenital and conjunctival swabs	4.2.20	Unknown	Unknown	Unknown	Unknown	Unknown	Unknown	Unknown	Unknown	Positive	–	–	–	–	–	–	–
C2365	Fire-affected	Mainland Australia	In care	Urogenital and conjunctival swabs	4.2.20	Unknown	Unknown	Unknown	Unknown	Unknown	Unknown	Unknown	Unknown	Positive	–	–	–	–	–	–	–
C2366	Fire-affected	Mainland Australia	In care	Urogenital and conjunctival swabs	6.2.20	Unknown	Unknown	Unknown	Unknown	Unknown	Unknown	Unknown	Unknown	Positive	–	–	–	–	–	–	–
C2367	Fire-affected	Mainland Australia	In care	Urogenital and conjunctival swabs	6.2.20	Unknown	Unknown	Unknown	Unknown	Unknown	Unknown	Unknown	Unknown	Positive	–	–	–	–	–	–	–
C2368	Fire-affected	Mainland Australia	In care	Urogenital and conjunctival swabs	6.2.20	Unknown	Unknown	Unknown	Unknown	Unknown	Unknown	Unknown	Unknown	Positive	–	–	–	–	–	–	–
C2369	Fire-affected	Mainland Australia	In care	Urogenital and conjunctival swabs	7.2.20	Unknown	Unknown	Unknown	Unknown	Unknown	Unknown	Unknown	Unknown	Positive	–	–	–	–	–	–	–
C2370	Fire-affected	Mainland Australia	In care	Urogenital and conjunctival swabs	7.2.20	Unknown	Unknown	Unknown	Unknown	Unknown	Unknown	Unknown	Unknown	Positive	–	–	–	–	–	–	–
C2371	Fire-affected	Mainland Australia	In care	Urogenital and conjunctival swabs	7.2.20	Unknown	Unknown	Unknown	Unknown	Unknown	Unknown	Unknown	Unknown	Positive	–	–	–	–	–	–	–
C2372	Fire-affected	Mainland Australia	In care	Urogenital and conjunctival swabs	7.2.20	Unknown	Unknown	Unknown	Unknown	Unknown	Unknown	Unknown	Unknown	Positive	–	–	–	–	–	–	–
C2374	Fire-affected	Mainland Australia	In care	Urogenital and conjunctival swabs	12.2.20	Unknown	Unknown	Unknown	Unknown	Unknown	Unknown	Unknown	Unknown	Positive	–	–	–	–	–	–	–
C2375	Fire-affected	Mainland Australia	In care	Urogenital and conjunctival swabs	12.2.20	Unknown	Unknown	Unknown	Unknown	Unknown	Unknown	Unknown	Unknown	Positive	–	–	–	–	–	–	–
C2376	Fire-affected	Mainland Australia	In care	Urogenital and conjunctival swabs	12.2.20	Unknown	Unknown	Unknown	Unknown	Unknown	Unknown	Unknown	Unknown	Positive	–	–	–	–	–	–	–
C2377	Fire-affected	Mainland Australia	In care	Urogenital and conjunctival swabs	12.2.20	Unknown	Unknown	Unknown	Unknown	Unknown	Unknown	Unknown	Unknown	Positive	–	–	–	–	–	–	–
C2378	Fire-affected	Mainland Australia	In care	Urogenital and conjunctival swabs	12.2.20	Unknown	Unknown	Unknown	Unknown	Unknown	Unknown	Unknown	Unknown	Positive	–	–	–	–	–	–	–
C2379	Fire-affected	Mainland Australia	In care	Urogenital and conjunctival swabs	12.2.20	Unknown	Unknown	Unknown	Unknown	Unknown	Unknown	Unknown	Unknown	Positive	–	–	–	–	–	–	–
C2380	Fire-affected	Mainland Australia	In care	Urogenital and conjunctival swabs	14.2.20	Unknown	Unknown	Unknown	Unknown	Unknown	Unknown	Unknown	Unknown	Positive	–	–	–	–	–	–	–
C2381	Fire-affected	Mainland Australia	In care	Urogenital and conjunctival swabs	14.2.20	Unknown	Unknown	Unknown	Unknown	Unknown	Unknown	Unknown	Unknown	Positive	–	–	–	–	–	–	–
C2382	Fire-affected	Mainland Australia	In care	Urogenital and conjunctival swabs	14.2.20	Unknown	Unknown	Unknown	Unknown	Unknown	Unknown	Unknown	Unknown	Positive	–	–	–	–	–	–	–
C2383	Fire-affected	Mainland Australia	In care	Urogenital and conjunctival swabs	14.2.20	Unknown	Unknown	Unknown	Unknown	Unknown	Unknown	Unknown	Unknown	Positive	–	–	–	–	–	–	–
C2385	Fire-affected	Mainland Australia	In care	Urogenital and conjunctival swabs	14.2.20	Unknown	Unknown	Unknown	Unknown	Unknown	Unknown	Unknown	Unknown	Positive	–	–	–	–	–	–	–
C2386	Fire-affected	Mainland Australia	In care	Urogenital and conjunctival swabs	14.2.20	Unknown	Unknown	Unknown	Unknown	Unknown	Unknown	Unknown	Unknown	Positive	–	–	–	–	–	–	–
C2387	Fire-affected	Mainland Australia	In care	Urogenital and conjunctival swabs	14.2.20	Unknown	Unknown	Unknown	Unknown	Unknown	Unknown	Unknown	Unknown	Positive	–	–	–	–	–	–	–
C2389	Fire-affected	Mainland Australia	In care	Conjunctival swabs (L+R)	18.2.20	Unknown	Unknown	Unknown	Unknown	Unknown	Unknown	Unknown	Unknown	Positive	–	–	–	–	–	–	–
C2390	Fire-affected	Mainland Australia	In care	Conjunctival swabs (L+R)	18.2.20	Unknown	Unknown	Unknown	Unknown	Unknown	Unknown	Unknown	Unknown	Positive	–	–	–	–	–	–	–
C2391	Fire-affected	Mainland Australia	In care	Urogenital and conjunctival swabs	19.2.20	Unknown	Unknown	Unknown	Unknown	Unknown	Unknown	Unknown	Unknown	Positive	–	–	–	–	–	–	–
C2393	Fire-affected	Mainland Australia	In care	Urogenital and conjunctival swabs	19.2.20	Unknown	Unknown	Unknown	Unknown	Unknown	Unknown	Unknown	Unknown	Positive	–	–	–	–	–	–	–
C2394	Fire-affected	Mainland Australia	In care	Urogenital and conjunctival swabs	19.2.20	Unknown	Unknown	Unknown	Unknown	Unknown	Unknown	Unknown	Unknown	Positive	–	–	–	–	–	–	–
C2395	Fire-affected	Mainland Australia (Adelaide, South Australia)	In care	Urogenital and conjunctival swabs	19.2.20	Unknown	Unknown	Unknown	Unknown	Unknown	Negative	Unknown	Unknown	Positive	–	–	Positive	–	–	–	–
C2396	Fire-affected	Mainland Australia	In care	Urogenital and conjunctival swabs	19.2.20	Unknown	Unknown	Unknown	Unknown	Unknown	Unknown	Unknown	Unknown	Positive	–	–	–	–	–	–	–
C2397	Fire-affected	Mainland Australia	In care	Urogenital and conjunctival swabs	19.2.20	Unknown	Unknown	Unknown	Unknown	Unknown	Unknown	Unknown	Unknown	Positive	–	–	–	–	–	–	–
C2398	Fire-affected	Mainland Australia	In care	Urogenital and conjunctival swabs	19.2.20	Unknown	Unknown	Unknown	Unknown	Unknown	Unknown	Unknown	Unknown	Positive	–	–	–	–	–	–	–
C2399	Fire-affected	Mainland Australia	In care	Urogenital and conjunctival swabs	19.2.20	Unknown	Unknown	Unknown	Unknown	Unknown	Unknown	Unknown	Unknown	Positive	–	–	–	–	–	–	–
C2400	Fire-affected	Mainland Australia	In care	Urogenital and conjunctival swabs	19.2.20	Unknown	Unknown	Unknown	Unknown	Unknown	Unknown	Unknown	Unknown	Positive	–	–	–	–	–	–	–
C2401	Fire-affected	Mainland Australia	In care	Urogenital and conjunctival swabs	26.2.20	Unknown	Unknown	Unknown	Unknown	Unknown	Unknown	Unknown	Unknown	Positive	–	–	–	–	–	–	–
C2402	Fire-affected	Mainland Australia	In care	Urogenital and conjunctival swabs	26.2.20	Unknown	Unknown	Unknown	Unknown	Unknown	Unknown	Unknown	Unknown	Positive	–	–	–	–	–	–	–
C2403	Fire-affected	Mainland Australia (Adelaide, South Australia)	In care	Urogenital and conjunctival swabs	26.2.20	Unknown	Unknown	Unknown	Unknown	Unknown	Negative	Unknown	Unknown	Positive	–	–	Positive	–	–	–	–
C2404	Fire-affected	Mainland Australia	In care	Urogenital and conjunctival swabs	26.2.20	Unknown	Unknown	Unknown	Unknown	Unknown	Unknown	Unknown	Unknown	Positive	–	–	–	–	–	–	–
C2405	Fire-affected	Mainland Australia	In care	Urogenital and conjunctival swabs	26.2.20	Unknown	Unknown	Unknown	Unknown	Unknown	Unknown	Unknown	Unknown	Positive	–	–	–	–	–	–	–
C2406	Fire-affected	Mainland Australia	In care	Urogenital and conjunctival swabs	26.2.20	Unknown	Unknown	Unknown	Unknown	Unknown	Unknown	Unknown	Unknown	Positive	–	–	–	–	–	–	–
C2407	Fire-affected	Mainland Australia	In care	Conjunctival swab_left eye	2.3.20	Unknown	Unknown	Unknown	Unknown	Unknown	Unknown	Unknown	Unknown	Positive	–	–	–	–	–	–	–
C2408	Fire-affected	Mainland Australia	In care	Urogenital and conjunctival swabs	3.3.20	Unknown	Unknown	Unknown	Unknown	Unknown	Unknown	Unknown	Unknown	Positive	–	–	–	–	–	–	–
C2411	Fire-affected	Mainland Australia	In care	Urogenital and conjunctival swabs	3.3.20	Unknown	Unknown	Unknown	Unknown	Unknown	Unknown	Unknown	Unknown	Positive	–	–	–	–	–	–	–
C2412	Fire-affected	Mainland Australia	In care	Urogenital and conjunctival swabs	3.3.20	Unknown	Unknown	Unknown	Unknown	Unknown	Unknown	Unknown	Unknown	Positive	–	–	–	–	–	–	–
C2413	Fire-affected	Mainland Australia	In care	Urogenital and conjunctival swabs	3.3.20	Unknown	Unknown	Unknown	Unknown	Unknown	Unknown	Unknown	Unknown	Positive	–	–	–	–	–	–	–
C2414	Fire-affected	Mainland Australia	In care	Urogenital and conjunctival swabs	3.3.20	Unknown	Unknown	Unknown	Unknown	Unknown	Unknown	Unknown	Unknown	Positive	–	–	–	–	–	–	–
C2415	Fire-affected	Mainland Australia	In care	Urogenital and conjunctival swabs	3.3.20	Unknown	Unknown	Unknown	Unknown	Unknown	Unknown	Unknown	Unknown	Positive	–	–	–	–	–	–	–
C2416	Fire-affected	Mainland Australia	In care	Urogenital and conjunctival swabs	3.3.20	Unknown	Unknown	Unknown	Unknown	Unknown	Unknown	Unknown	Unknown	Positive	–	–	–	–	–	–	–
C2417	Fire-affected	Mainland Australia (Not specified)	In care	Urogenital and conjunctival swabs	3.3.20	Unknown	Unknown	Unknown	Unknown	Unknown	Negative	Unknown	Unknown	Positive	–	–	Positive	–	–	–	–
C2418	Fire-affected	Mainland Australia	In care	Urogenital and conjunctival swabs	3.3.20	Unknown	Unknown	Unknown	Unknown	Unknown	Unknown	Unknown	Unknown	Positive	–	–	–	–	–	–	–
C2419	Fire-affected	Mainland Australia	In care	Urogenital and conjunctival swabs	3.3.20	Unknown	Unknown	Unknown	Unknown	Unknown	Unknown	Unknown	Unknown	Positive	–	–	–	–	–	–	–
C2420	Fire-affected	Mainland Australia	In care	Urogenital and conjunctival swabs	3.3.20	Unknown	Unknown	Unknown	Unknown	Unknown	Unknown	Unknown	Unknown	Positive	–	–	–	–	–	–	–
C2424	Fire-affected	Mainland Australia	In care	Urogenital and conjunctival swabs	6.3.20	Unknown	Unknown	Unknown	Unknown	Unknown	Unknown	Unknown	Unknown	Positive	–	–	–	–	–	–	–
C2425	Fire-affected	Mainland Australia	In care	Urogenital and conjunctival swabs	6.3.20	Unknown	Unknown	Unknown	Unknown	Unknown	Unknown	Unknown	Unknown	Positive	–	–	–	–	–	–	–
C2426	Fire-affected	Mainland Australia	In care	Urogenital and conjunctival swabs	6.3.20	Unknown	Unknown	Unknown	Unknown	Unknown	Unknown	Unknown	Unknown	Positive	–	–	–	–	–	–	–
C2427	Fire-affected	Mainland Australia	In care	Urogenital and conjunctival swabs	6.3.20	Unknown	Unknown	Unknown	Unknown	Unknown	Unknown	Unknown	Unknown	Positive	–	–	–	–	–	–	–
C2428	Fire-affected	Mainland Australia	In care	Urogenital and conjunctival swabs	6.3.20	Unknown	Unknown	Unknown	Unknown	Unknown	Unknown	Unknown	Unknown	Positive	–	–	–	–	–	–	–
C2429	Fire-affected	Mainland Australia	In care	Urogenital and conjunctival swabs	6.3.20	Unknown	Unknown	Unknown	Unknown	Unknown	Unknown	Unknown	Unknown	Positive	–	–	–	–	–	–	–
C2431	Fire-affected	Mainland Australia	In care	Urogenital and conjunctival swabs	11.3.20	Unknown	Unknown	Unknown	Unknown	Unknown	Unknown	Unknown	Unknown	Positive	–	–	–	–	–	–	–
C2433	Fire-affected	Mainland Australia (Adelaide, South Australia)	In care	Urogenital and conjunctival swabs	11.3.20	Unknown	Unknown	Unknown	Unknown	Unknown	Positive	Unknown	Unknown	Positive	–	–	–	–	Positive	–	–
C2434	Fire-affected	Mainland Australia	In care	Urogenital and conjunctival swabs	11.3.20	Unknown	Unknown	Unknown	Unknown	Unknown	Unknown	Unknown	Unknown	Positive	–	–	–	–	–	–	–
C2440	Fire-affected	Mainland Australia	In care	Urogenital and conjunctival swabs	13.3.20	Unknown	Unknown	Unknown	Unknown	Unknown	Unknown	Unknown	Unknown	Positive	–	–	–	–	–	–	–
C2441	Fire-affected	Mainland Australia	In care	Urogenital and conjunctival swabs	13.3.20	Unknown	Unknown	Unknown	Unknown	Unknown	Unknown	Unknown	Unknown	Positive	–	–	–	–	–	–	–
C2443	Fire-affected	Mainland Australia	In care	Urogenital and conjunctival swabs	13.3.20	Unknown	Unknown	Unknown	Unknown	Unknown	Unknown	Unknown	Unknown	Positive	–	–	–	–	–	–	–
C2444	Fire-affected	Mainland Australia	In care	Urogenital and conjunctival swabs	13.3.20	Unknown	Unknown	Unknown	Unknown	Unknown	Unknown	Unknown	Unknown	Positive	–	–	–	–	–	–	–
C2445	Fire-affected	Mainland Australia	In care	Urogenital and conjunctival swabs	18.3.20	Unknown	Unknown	Unknown	Unknown	Unknown	Unknown	Unknown	Unknown	Positive	–	–	–	–	–	–	–
C2446	Fire-affected	Mainland Australia	In care	Urogenital and conjunctival swabs	18.3.20	Unknown	Unknown	Unknown	Unknown	Unknown	Unknown	Unknown	Unknown	Positive	–	–	–	–	–	–	–
C2447	Fire-affected	Mainland Australia (Adelaide, South Australia)	In care	Urogenital and conjunctival swabs	18.3.20	Unknown	Unknown	Unknown	Unknown	Unknown	Positive	Unknown	Unknown	Positive	–	–	–	–	–	–	Positive
C2448	Fire-affected	Mainland Australia	In care	Urogenital and conjunctival swabs	18.3.20	Unknown	Unknown	Unknown	Unknown	Unknown	Unknown	Unknown	Unknown	Positive	–	–	–	–	–	–	–
C2449	Fire-affected	Mainland Australia	In care	Urogenital and conjunctival swabs	18.3.20	Unknown	Unknown	Unknown	Unknown	Unknown	Unknown	Unknown	Unknown	Positive	–	–	–	–	–	–	–
C2451	Fire-affected	Mainland Australia	In care	Urogenital and conjunctival swabs	18.3.20	Unknown	Unknown	Unknown	Unknown	Unknown	Unknown	Unknown	Unknown	Positive	–	–	–	–	–	–	–
C2452	Fire-affected	Mainland Australia	In care	Urogenital and conjunctival swabs	18.3.20	Unknown	Unknown	Unknown	Unknown	Unknown	Unknown	Unknown	Unknown	Positive	–	–	–	–	–	–	–
C2453	Fire-affected	Mainland Australia	In care	Urogenital and conjunctival swabs	18.3.20	Unknown	Unknown	Unknown	Unknown	Unknown	Unknown	Unknown	Unknown	Positive	–	–	–	–	–	–	–
C2457	Fire-affected	Mainland Australia (Adelaide, South Australia)	In care	Urogenital and conjunctival swabs	20.3.20	Unknown	Unknown	Unknown	Unknown	Unknown	Negative	Unknown	Unknown	Positive	Positive	–	–	–	–	–	–
C2458	Fire-affected	Mainland Australia	In care	Urogenital and conjunctival swabs	20.3.20	Unknown	Unknown	Unknown	Unknown	Unknown	Unknown	Unknown	Unknown	Positive	–	–	–	–	–	–	–
C2459	Fire-affected	Mainland Australia (Adelaide, South Australia)	In care	Urogenital and conjunctival swabs	20.3.20	Unknown	Unknown	Unknown	Unknown	Unknown	Negative	Unknown	Unknown	Positive	Positive	–	–	–	–	–	–
C2460	Fire-affected	Mainland Australia	In care	Urogenital and conjunctival swabs	20.3.20	Unknown	Unknown	Unknown	Unknown	Unknown	Unknown	Unknown	Unknown	Positive	–	–	–	–	–	–	–
C2461	Fire-affected	Mainland Australia	In care	Urogenital and conjunctival swabs	20.3.20	Unknown	Unknown	Unknown	Unknown	Unknown	Unknown	Unknown	Unknown	Positive	–	–	–	–	–	–	–
C2462	Fire-affected	Mainland Australia	In care	Urogenital and conjunctival swabs	20.3.20	Unknown	Unknown	Unknown	Unknown	Unknown	Unknown	Unknown	Unknown	Positive	–	–	–	–	–	–	–
C2464	Fire-affected	Mainland Australia	In care	Urogenital and conjunctival swabs	20.3.20	Unknown	Unknown	Unknown	Unknown	Unknown	Unknown	Unknown	Unknown	Positive	–	–	–	–	–	–	–
C2465	Fire-affected	Mainland Australia	In care	Urogenital and conjunctival swabs	20.3.20	Unknown	Unknown	Unknown	Unknown	Unknown	Unknown	Unknown	Unknown	Positive	–	–	–	–	–	–	–
C2466	Fire-affected	Mainland Australia	In care	Urogenital and conjunctival swabs	20.3.20	Unknown	Unknown	Unknown	Unknown	Unknown	Unknown	Unknown	Unknown	Positive	–	–	–	–	–	–	–
C2467	Fire-affected	Mainland Australia	In care	Urogenital and conjunctival swabs	20.3.20	Unknown	Unknown	Unknown	Unknown	Unknown	Unknown	Unknown	Unknown	Positive	–	–	–	–	–	–	–
C2468	Fire-affected	Mainland Australia	In care	Urogenital and conjunctival swabs	26.3.20	Unknown	Unknown	Unknown	Unknown	Unknown	Unknown	Unknown	Unknown	Positive	–	–	–	–	–	–	–
C2469	Fire-affected	Mainland Australia	In care	Urogenital and conjunctival swabs	26.3.20	Unknown	Unknown	Unknown	Unknown	Unknown	Unknown	Unknown	Unknown	Positive	–	–	–	–	–	–	–
C2470	Fire-affected	Mainland Australia	In care	Urogenital and conjunctival swabs	26.3.20	Unknown	Unknown	Unknown	Unknown	Unknown	Unknown	Unknown	Unknown	Positive	–	–	–	–	–	–	–
C2471	Fire-affected	Mainland Australia	In care	Urogenital and conjunctival swabs	26.3.20	Unknown	Unknown	Unknown	Unknown	Unknown	Unknown	Unknown	Unknown	Positive	–	–	–	–	–	–	–
C2472	Fire-affected	Mainland Australia	In care	Urogenital and conjunctival swabs	27.3.20	Unknown	Unknown	Unknown	Unknown	Unknown	Unknown	Unknown	Unknown	Positive	–	–	–	–	–	–	–
C2479	Fire-affected	Mainland Australia	In care	Urogenital and conjunctival swabs	1.4.20	Unknown	Unknown	Unknown	Unknown	Unknown	Unknown	Unknown	Unknown	Positive	–	–	–	–	–	–	–
C2480	Fire-affected	Mainland Australia	In care	Urogenital and conjunctival swabs	1.4.20	Unknown	Unknown	Unknown	Unknown	Unknown	Unknown	Unknown	Unknown	Positive	–	–	–	–	–	–	–
C2481	Fire-affected	Mainland Australia	In care	Urogenital and conjunctival swabs	1.4.20	Unknown	Unknown	Unknown	Unknown	Unknown	Unknown	Unknown	Unknown	Positive	–	–	–	–	–	–	–
C2482	Fire-affected	Mainland Australia	In care	Urogenital and conjunctival swabs	1.4.20	Unknown	Unknown	Unknown	Unknown	Unknown	Unknown	Unknown	Unknown	Positive	–	–	–	–	–	–	–
C2483	Fire-affected	Mainland Australia	In care	Urogenital and conjunctival swabs	1.4.20	Unknown	Unknown	Unknown	Unknown	Unknown	Unknown	Unknown	Unknown	Positive	–	–	–	–	–	–	–
C2484	Fire-affected	Mainland Australia	In care	Urogenital and conjunctival swabs	1.4.20	Unknown	Unknown	Unknown	Unknown	Unknown	Unknown	Unknown	Unknown	Positive	–	–	–	–	–	–	–
C2485	Fire-affected	Mainland Australia	In care	Urogenital and conjunctival swabs	17.4.20	Unknown	Unknown	Unknown	Unknown	Unknown	Unknown	Unknown	Unknown	Positive	–	–	–	–	–	–	–
C2486	Fire-affected	Mainland Australia	In care	Urogenital and conjunctival swabs	17.4.20	Unknown	Unknown	Unknown	Unknown	Unknown	Unknown	Unknown	Unknown	Positive	–	–	–	–	–	–	–
C2487	Fire-affected	Mainland Australia	In care	Urogenital and conjunctival swabs	17.4.20	Unknown	Unknown	Unknown	Unknown	Unknown	Unknown	Unknown	Unknown	Positive	–	–	–	–	–	–	–
C2488	Fire-affected	Mainland Australia	In care	Urogenital and conjunctival swabs	17.4.20	Unknown	Unknown	Unknown	Unknown	Unknown	Unknown	Unknown	Unknown	Positive	–	–	–	–	–	–	–
C2489	Fire-affected	Mainland Australia	In care	Urogenital and conjunctival swabs	17.4.20	Unknown	Unknown	Unknown	Unknown	Unknown	Unknown	Unknown	Unknown	Positive	–	–	–	–	–	–	–
C2490	Fire-affected	Mainland Australia	In care	Urogenital and conjunctival swabs	17.4.20	Unknown	Unknown	Unknown	Unknown	Unknown	Unknown	Unknown	Unknown	Positive	–	–	–	–	–	–	–
C2491	Fire-affected	Mainland Australia	In care	Urogenital and conjunctival swabs	22.04.20	Unknown	Unknown	Unknown	Unknown	Unknown	Unknown	Unknown	Unknown	Positive	–	–	–	–	–	–	–
C2492	Fire-affected	Mainland Australia	In care	Urogenital and conjunctival swabs	22.04.20	Unknown	Unknown	Unknown	Unknown	Unknown	Unknown	Unknown	Unknown	Positive	–	–	–	–	–	–	–
C2494	Fire-affected	Mainland Australia	In care	Urogenital and conjunctival swabs	22.04.20	Unknown	Unknown	Unknown	Unknown	Unknown	Unknown	Unknown	Unknown	Positive	–	–	–	–	–	–	–
C2496	Fire-affected	Mainland Australia	In care	Urogenital and conjunctival swabs	28.4.20	Unknown	Unknown	Unknown	Unknown	Unknown	Unknown	Unknown	Unknown	Positive	–	–	–	–	–	–	–
C2497	Fire-affected	Mainland Australia	In care	Urogenital and conjunctival swabs	28.4.20	Unknown	Unknown	Unknown	Unknown	Unknown	Unknown	Unknown	Unknown	Positive	–	–	–	–	–	–	–
C2501	Fire-affected	Mainland Australia	In care	Urogenital and conjunctival swabs	1.5.20	Unknown	Unknown	Unknown	Unknown	Unknown	Unknown	Unknown	Unknown	Positive	–	–	–	–	–	–	–
C2502	Fire-affected	Mainland Australia	In care	Urogenital and conjunctival swabs	13.5.20	Unknown	Unknown	Unknown	Unknown	Unknown	Unknown	Unknown	Unknown	Positive	–	–	–	–	–	–	–
C2503	Fire-affected	Mainland Australia	In care	Urogenital and conjunctival swabs	13.5.20	Unknown	Unknown	Unknown	Unknown	Unknown	Unknown	Unknown	Unknown	Positive	–	–	–	–	–	–	–
C2504	Fire-affected	Mainland Australia	In care	Urogenital and conjunctival swabs	13.5.20	Unknown	Unknown	Unknown	Unknown	Unknown	Unknown	Unknown	Unknown	Positive	–	–	–	–	–	–	–
C2505	Fire-affected	Mainland Australia	In care	Urogenital and conjunctival swabs	13.5.20	Unknown	Unknown	Unknown	Unknown	Unknown	Unknown	Unknown	Unknown	Positive	–	–	–	–	–	–	–
C2506	Fire-affected	Mainland Australia	In care	Urogenital and conjunctival swabs	13.5.20	Unknown	Unknown	Unknown	Unknown	Unknown	Unknown	Unknown	Unknown	Positive	–	–	–	–	–	–	–
C2508	Fire-affected	Mainland Australia	In care	Urogenital and conjunctival swabs	13.5.20	Unknown	Unknown	Unknown	Unknown	Unknown	Unknown	Unknown	Unknown	Positive	–	–	–	–	–	–	–
C2509	Fire-affected	Mainland Australia	In care	Urogenital and conjunctival swabs	13.5.20	Unknown	Unknown	Unknown	Unknown	Unknown	Unknown	Unknown	Unknown	Positive	–	–	–	–	–	–	–
KI01	Pre-fire	Kangaroo Island, South Australia	Wild	Urogenital swab	2014-2017	F	Unknown	Unknown	Unknown	Unknown	Negative	No history of antibiotic administration	Not applicable	Positive	–	–	–	–	–	–	–
KI02	Pre-fire	Kangaroo Island, South Australia	Wild	Urogenital swab	2014-2017	F	Unknown	Unknown	Unknown	Unknown	Negative	No history of antibiotic administration	Not applicable	Positive	–	–	–	–	–	–	–
KI03	Pre-fire	Kangaroo Island, South Australia	Wild	Urogenital swab	2014-2017	F	Unknown	Unknown	Unknown	Unknown	Negative	No history of antibiotic administration	Not applicable	Positive	–	–	–	–	–	–	–
KI04	Pre-fire	Kangaroo Island, South Australia	Wild	Urogenital swab	2014-2017	F	Unknown	Unknown	Unknown	Unknown	Negative	No history of antibiotic administration	Not applicable	Positive	–	–	–	–	–	–	–
KI09	Pre-fire	Kangaroo Island, South Australia	Wild	Urogenital swab	2014-2017	F	Unknown	Unknown	Unknown	Unknown	Negative	No history of antibiotic administration	Not applicable	Positive	–	–	–	–	–	–	–
KI10	Pre-fire	Kangaroo Island, South Australia	Wild	Urogenital swab	2014-2017	F	Unknown	Unknown	Unknown	Unknown	Negative	No history of antibiotic administration	Not applicable	Positive	–	–	–	–	–	–	–
KI11	Pre-fire	Kangaroo Island, South Australia	Wild	Urogenital swab	2014-2017	F	Unknown	Unknown	Unknown	Unknown	Negative	No history of antibiotic administration	Not applicable	Positive	–	–	–	–	–	–	–
KI12	Pre-fire	Kangaroo Island, South Australia	Wild	Urogenital swab	2014-2017	F	Unknown	Unknown	Unknown	Unknown	Negative	No history of antibiotic administration	Not applicable	Positive	–	–	–	–	–	–	–
KI13	Pre-fire	Kangaroo Island, South Australia	Wild	Urogenital swab	2014-2017	F	Unknown	Unknown	Unknown	Unknown	Negative	No history of antibiotic administration	Not applicable	Positive	–	–	–	–	–	–	–
KI15	Pre-fire	Kangaroo Island, South Australia	Wild	Urogenital swab	2014-2017	F	Unknown	Unknown	Unknown	Unknown	Negative	No history of antibiotic administration	Not applicable	Positive	–	–	–	–	–	–	–
KI16	Pre-fire	Kangaroo Island, South Australia	Wild	Urogenital swab	2014-2017	F	Unknown	Unknown	Unknown	Unknown	Negative	No history of antibiotic administration	Not applicable	Positive	–	–	–	–	–	–	–
KI17	Pre-fire	Kangaroo Island, South Australia	Wild	Urogenital swab	2014-2017	F	Unknown	Unknown	Unknown	Unknown	Negative	No history of antibiotic administration	Not applicable	Positive	–	Positive	–	–	–	–	–
KI18	Pre-fire	Kangaroo Island, South Australia	Wild	Urogenital swab	2014-2017	F	Unknown	Unknown	Unknown	Unknown	Negative	No history of antibiotic administration	Not applicable	Positive	–	–	–	–	–	–	–
KI19	Pre-fire	Kangaroo Island, South Australia	Wild	Urogenital swab	2014-2017	F	Unknown	Unknown	Unknown	Unknown	Negative	No history of antibiotic administration	Not applicable	Positive	–	–	–	–	–	–	–
KI20	Pre-fire	Kangaroo Island, South Australia	Wild	Urogenital swab	2014-2017	F	Unknown	Unknown	Unknown	Unknown	Negative	No history of antibiotic administration	Not applicable	Positive	–	–	–	–	–	–	–
KI22	Pre-fire	Kangaroo Island, South Australia	Wild	Urogenital swab	2014-2017	F	Unknown	Unknown	Unknown	Unknown	Negative	No history of antibiotic administration	Not applicable	Positive	–	–	–	–	–	–	–
KI23	Pre-fire	Kangaroo Island, South Australia	Wild	Urogenital swab	2014-2017	F	Unknown	Unknown	Unknown	Unknown	Negative	No history of antibiotic administration	Not applicable	Positive	–	–	–	–	–	–	–
KI24	Pre-fire	Kangaroo Island, South Australia	Wild	Urogenital swab	2014-2017	F	Unknown	Unknown	Unknown	Unknown	Negative	No history of antibiotic administration	Not applicable	Positive	–	–	–	–	–	–	–
KI25	Pre-fire	Kangaroo Island, South Australia	Wild	Urogenital swab	2014-2017	F	Unknown	Unknown	Unknown	Unknown	Negative	No history of antibiotic administration	Not applicable	Positive	–	–	–	–	–	–	–
KI26	Pre-fire	Kangaroo Island, South Australia	Wild	Urogenital swab	2014-2017	F	Unknown	Unknown	Unknown	Unknown	Negative	No history of antibiotic administration	Not applicable	Positive	–	–	–	–	–	–	–
KI27	Pre-fire	Kangaroo Island, South Australia	Wild	Urogenital swab	2014-2017	F	Unknown	Unknown	Unknown	Unknown	Negative	No history of antibiotic administration	Not applicable	Positive	–	–	–	–	–	–	–
KI28	Pre-fire	Kangaroo Island, South Australia	Wild	Urogenital swab	2014-2017	F	Unknown	Unknown	Unknown	Unknown	Negative	No history of antibiotic administration	Not applicable	Positive	–	–	–	–	–	–	–
KI29	Pre-fire	Kangaroo Island, South Australia	Wild	Urogenital swab	2014-2017	F	Unknown	Unknown	Unknown	Unknown	Negative	No history of antibiotic administration	Not applicable	Positive	–	–	–	–	–	–	–
KI30	Pre-fire	Kangaroo Island, South Australia	Wild	Urogenital swab	2014-2017	F	Unknown	Unknown	Unknown	Unknown	Negative	No history of antibiotic administration	Not applicable	Positive	–	–	–	–	–	–	–
KI31	Pre-fire	Kangaroo Island, South Australia	Wild	Urogenital swab	2014-2017	F	Unknown	Unknown	Unknown	Unknown	Negative	No history of antibiotic administration	Not applicable	Positive	–	–	–	–	–	–	–
KI33	Pre-fire	Kangaroo Island, South Australia	Wild	Urogenital swab	2014-2017	F	Unknown	Unknown	Unknown	Unknown	Negative	No history of antibiotic administration	Not applicable	Positive	–	–	–	–	–	–	–
KI34	Pre-fire	Kangaroo Island, South Australia	Wild	Urogenital swab	2014-2017	F	Unknown	Unknown	Unknown	Unknown	Negative	No history of antibiotic administration	Not applicable	Positive	–	–	–	–	–	–	–
KI35	Pre-fire	Kangaroo Island, South Australia	Wild	Urogenital swab	2014-2017	F	Unknown	Unknown	Unknown	Unknown	Negative	No history of antibiotic administration	Not applicable	Positive	–	–	–	–	–	–	–
KI36	Pre-fire	Kangaroo Island, South Australia	Wild	Urogenital swab	2014-2017	F	Unknown	Unknown	Unknown	Unknown	Negative	No history of antibiotic administration	Not applicable	Positive	–	–	–	–	–	–	–
KI37	Pre-fire	Kangaroo Island, South Australia	Wild	Urogenital swab	2014-2017	F	Unknown	Unknown	Unknown	Unknown	Negative	No history of antibiotic administration	Not applicable	Positive	–	–	–	–	–	–	–
KI40	Pre-fire	Kangaroo Island, South Australia	Wild	Urogenital swab	2014-2017	F	Unknown	Unknown	Unknown	Unknown	Negative	No history of antibiotic administration	Not applicable	Positive	–	–	–	–	–	–	–
KI41	Pre-fire	Kangaroo Island, South Australia	Wild	Urogenital swab	2014-2017	F	Unknown	Unknown	Unknown	Unknown	Negative	No history of antibiotic administration	Not applicable	Positive	Positive	–	–	–	–	–	–
KI42	Pre-fire	Kangaroo Island, South Australia	Wild	Urogenital swab	2014-2017	F	Unknown	Unknown	Unknown	Unknown	Negative	No history of antibiotic administration	Not applicable	Positive	–	–	–	–	–	–	–
KI43	Pre-fire	Kangaroo Island, South Australia	Wild	Urogenital swab	2014-2017	F	Unknown	Unknown	Unknown	Unknown	Negative	No history of antibiotic administration	Not applicable	Positive	–	–	–	–	–	–	–
KI44	Pre-fire	Kangaroo Island, South Australia	Wild	Urogenital swab	2014-2017	F	Unknown	Unknown	Unknown	Unknown	Negative	No history of antibiotic administration	Not applicable	Positive	–	–	–	–	–	–	–
KI45	Pre-fire	Kangaroo Island, South Australia	Wild	Urogenital swab	2014-2017	F	Unknown	Unknown	Unknown	Unknown	Negative	No history of antibiotic administration	Not applicable	Positive	–	–	–	–	–	–	–
KI46	Pre-fire	Kangaroo Island, South Australia	Wild	Urogenital swab	2014-2017	F	Unknown	Unknown	Unknown	Unknown	Negative	No history of antibiotic administration	Not applicable	Positive	–	–	–	–	–	–	–
KI47	Pre-fire	Kangaroo Island, South Australia	Wild	Urogenital swab	2014-2017	F	Unknown	Unknown	Unknown	Unknown	Negative	No history of antibiotic administration	Not applicable	Positive	–	–	–	–	–	–	–
KI48	Pre-fire	Kangaroo Island, South Australia	Wild	Urogenital swab	2014-2017	F	Unknown	Unknown	Unknown	Unknown	Negative	No history of antibiotic administration	Not applicable	Positive	–	–	–	–	–	–	–
KI50	Pre-fire	Kangaroo Island, South Australia	Wild	Urogenital swab	2014-2017	F	Unknown	Unknown	Unknown	Unknown	Negative	No history of antibiotic administration	Not applicable	Positive	–	–	–	–	–	–	–
KI51	Pre-fire	Kangaroo Island, South Australia	Wild	Urogenital swab	2014-2017	F	Unknown	Unknown	Unknown	Unknown	Negative	No history of antibiotic administration	Not applicable	Positive	–	–	–	–	–	–	–
KI52	Pre-fire	Kangaroo Island, South Australia	Wild	Urogenital swab	2014-2017	F	Unknown	Unknown	Unknown	Unknown	Negative	No history of antibiotic administration	Not applicable	Positive	Positive	–	–	–	–	–	–
KI54	Pre-fire	Kangaroo Island, South Australia	Wild	Urogenital swab	2014-2017	F	Unknown	Unknown	Unknown	Unknown	Negative	No history of antibiotic administration	Not applicable	Positive	–	–	–	–	–	–	–
KI55	Pre-fire	Kangaroo Island, South Australia	Wild	Urogenital swab	2014-2017	F	Unknown	Unknown	Unknown	Unknown	Negative	No history of antibiotic administration	Not applicable	Positive	–	–	–	–	–	–	–
KI56	Pre-fire	Kangaroo Island, South Australia	Wild	Urogenital swab	2014-2017	F	Unknown	Unknown	Unknown	Unknown	Negative	No history of antibiotic administration	Not applicable	Positive	–	–	–	–	–	–	–
KI57	Pre-fire	Kangaroo Island, South Australia	Wild	Urogenital swab	2014-2017	F	Unknown	Unknown	Unknown	Unknown	Negative	No history of antibiotic administration	Not applicable	Positive	–	–	–	–	–	–	–
C27	Fire-affected	Kangaroo Island, South Australia	In care	Urogenital swab	2020	M	Unknown	Unknown	Unknown	Unknown	Negative	Amoxicillin +/- clavulanic acid, Enrofloxacin	After antibiotic treatment	Positive	Positive	–	–	–	–	–	–
C41	Fire-affected	Kangaroo Island, South Australia	In care	Urogenital swab	2020	F	Unknown	Unknown	Unknown	Unknown	Negative	Amoxicillin	After antibiotic treatment	Positive	–	–	–	–	–	–	–
JK72	Fire-affected	Kangaroo Island, South Australia	In care	Urogenital swab	2020	Unknown	Unknown	Unknown	Unknown	Unknown	Negative	Unknown	Unknown	Positive	–	–	–	–	–	–	–
R3	Fire-affected	Kangaroo Island, South Australia	In care	Urogenital swab	2020	Unknown	Unknown	Unknown	Unknown	Unknown	Negative	Unknown	Unknown	Positive	–	–	–	–	–	–	Positive
R5	Fire-affected	Kangaroo Island, South Australia	In care	Urogenital swab	2020	M	Unknown	Unknown	Unknown	Unknown	Negative	Unknown	Unknown	Positive	–	–	Positive	–	–	–	–
R11	Fire-affected	Kangaroo Island, South Australia	In care	Urogenital swab	2020	F	Unknown	Unknown	Unknown	Unknown	Negative	Unknown	Unknown	Positive	–	–	–	–	–	–	–
R12	Fire-affected	Kangaroo Island, South Australia	In care	Urogenital swab	2020	F	Unknown	Unknown	Unknown	Unknown	Negative	Unknown	Unknown	Positive	–	–	–	–	–	–	–
T33	Fire-affected	Kangaroo Island, South Australia	In care	Urogenital swab	2020	F	Unknown	Unknown	Unknown	Unknown	Negative	Amoxicillin, Enrofloxacin	During antibiotic treatment	Positive	–	–	Positive	Positive	–	–	Positive
T36	Fire-affected	Kangaroo Island, South Australia	In care	Urogenital swab	2020	Unknown	Unknown	Unknown	Unknown	Unknown	Negative	Unknown	Unknown	Positive	–	–	–	–	Positive	–	–
T49	Fire-affected	Kangaroo Island, South Australia	In care	Urogenital swab	2020	Unknown	Unknown	Unknown	Unknown	Unknown	Negative	Unknown	Unknown	Positive	–	–	–	–	–	–	–
T55	Fire-affected	Kangaroo Island, South Australia	In care	Urogenital swab	2020	Unknown	Unknown	Unknown	Unknown	Unknown	Negative	Unknown	Unknown	Positive	–	–	–	–	–	–	–
T67	Fire-affected	Kangaroo Island, South Australia	In care	Urogenital swab	2020	Unknown	Unknown	Unknown	Unknown	Unknown	Negative	Unknown	Unknown	Positive	–	–	–	–	–	–	–
T92	Fire-affected	Kangaroo Island, South Australia	In care	Urogenital swab	2020	Unknown	Unknown	Unknown	Unknown	Unknown	Negative	Unknown	Unknown	Positive	–	–	–	–	–	–	–
T100	Fire-affected	Kangaroo Island, South Australia	In care	Urogenital swab	2020	F	Unknown	Unknown	Unknown	Unknown	Negative	Amoxicillin, Enrofloxacin	During antibiotic treatment	Positive	–	–	–	–	–	–	–
T146	Fire-affected	Kangaroo Island, South Australia	In care	Urogenital swab	2020	M	Unknown	Unknown	Unknown	Unknown	Negative	No history of antibiotic administration	Not applicable	Positive	–	–	–	–	–	–	–
T168	Fire-affected	Kangaroo Island, South Australia	In care	Urogenital swab	2020	Unknown	Unknown	Unknown	Unknown	Unknown	Negative	Unknown	Unknown	Positive	–	–	–	–	–	–	–
T183	Fire-affected	Kangaroo Island, South Australia	In care	Urogenital swab	2020	M	Unknown	Unknown	Unknown	Unknown	Negative	Amoxicillin	After antibiotic treatment	Positive	–	–	Positive	–	–	–	–
T186	Fire-affected	Kangaroo Island, South Australia	In care	Urogenital swab	2020	Unknown	Unknown	Unknown	Unknown	Unknown	Negative	Unknown	Unknown	Positive	–	Positive	Positive	–	–	–	Positive
T199	Fire-affected	Kangaroo Island, South Australia	In care	Urogenital swab	2020	F	Unknown	Unknown	Unknown	Unknown	Negative	No history of antibiotic administration	Not applicable	Positive	–	–	–	–	–	–	–
T212	Fire-affected	Kangaroo Island, South Australia	In care	Urogenital swab	2020	F	Unknown	Unknown	Unknown	Unknown	Negative	Amoxicillin	After antibiotic treatment	Positive	–	–	–	–	–	–	–
T219	Fire-affected	Kangaroo Island, South Australia	In care	Urogenital swab	2020	M	Unknown	Unknown	Unknown	Unknown	Negative	Enrofloxacin	Before antibiotic treatment	Positive	–	–	–	–	–	–	–
T224	Fire-affected	Kangaroo Island, South Australia	In care	Urogenital swab	2020	F	Unknown	Unknown	Unknown	Unknown	Negative	Amoxicillin, Enrofloxacin	Before antibiotic treatment	Positive	–	–	–	–	–	–	–
T244	Fire-affected	Kangaroo Island, South Australia	In care	Urogenital swab	2020	Unknown	Unknown	Unknown	Unknown	Unknown	Negative	Unknown	Unknown	Positive	–	–	–	–	–	–	–
T250	Fire-affected	Kangaroo Island, South Australia	In care	Urogenital swab	2020	Unknown	Unknown	Unknown	Unknown	Unknown	Negative	Unknown	Unknown	Positive	–	Positive	–	–	–	–	–
T268	Fire-affected	Kangaroo Island, South Australia	In care	Urogenital swab	2020	Unknown	Unknown	Unknown	Unknown	Unknown	Negative	Unknown	Unknown	Positive	Positive	–	–	–	–	–	–
T284	Fire-affected	Kangaroo Island, South Australia	In care	Urogenital swab	2020	Unknown	Unknown	Unknown	Unknown	Unknown	Negative	Unknown	Unknown	Positive	–	–	–	–	–	–	–
T293	Fire-affected	Kangaroo Island, South Australia	In care	Urogenital swab	2020	M	Unknown	Unknown	Unknown	Unknown	Negative	No history of antibiotic administration	Not applicable	Positive	–	–	–	–	–	–	–
T295	Fire-affected	Kangaroo Island, South Australia	In care	Urogenital swab	2020	M	Unknown	Unknown	Unknown	Unknown	Negative	No history of antibiotic administration	Not applicable	Positive	–	–	–	–	–	–	–
T296	Fire-affected	Kangaroo Island, South Australia	In care	Urogenital swab	2020	M	Unknown	Unknown	Unknown	Unknown	Negative	No history of antibiotic administration	Not applicable	Positive	–	–	–	–	–	–	–
T297	Fire-affected	Kangaroo Island, South Australia	In care	Urogenital swab	2020	M	Unknown	Unknown	Unknown	Unknown	Negative	No history of antibiotic administration	Not applicable	Positive	–	–	–	–	–	–	–
T298	Fire-affected	Kangaroo Island, South Australia	In care	Urogenital swab	2020	M	Unknown	Unknown	Unknown	Unknown	Negative	No history of antibiotic administration	Not applicable	Positive	–	–	–	–	–	–	–
T302	Fire-affected	Kangaroo Island, South Australia	In care	Urogenital swab	2020	F	Unknown	Unknown	Unknown	Unknown	Negative	Amoxicillin, Enrofloxacin	Before antibiotic treatment	Positive	Positive	–	–	–	–	–	–
T303	Fire-affected	Kangaroo Island, South Australia	In care	Urogenital swab	2020	M	Unknown	Unknown	Unknown	Unknown	Negative	No history of antibiotic administration	Not applicable	Positive	–	–	–	–	–	–	–
T308	Fire-affected	Kangaroo Island, South Australia	In care	Urogenital swab	2020	F	Unknown	Unknown	Unknown	Unknown	Negative	No history of antibiotic administration	Not applicable	Positive	–	–	–	–	–	–	–
T309	Fire-affected	Kangaroo Island, South Australia	In care	Urogenital swab	2020	M	Unknown	Unknown	Unknown	Unknown	Negative	No history of antibiotic administration	Not applicable	Positive	–	–	–	–	–	–	–
T310	Fire-affected	Kangaroo Island, South Australia	In care	Urogenital swab	2020	M	Unknown	Unknown	Unknown	Unknown	Negative	No history of antibiotic administration	Not applicable	Positive	–	–	–	–	–	–	–
T321	Fire-affected	Kangaroo Island, South Australia	In care	Urogenital swab	2020	F	Unknown	Unknown	Unknown	Unknown	Negative	Amoxicillin, Ceftazidime	Before antibiotic treatment	Positive	–	–	–	–	–	–	–
T322	Fire-affected	Kangaroo Island, South Australia	In care	Urogenital swab	2020	F	Unknown	Unknown	Unknown	Unknown	Negative	No history of antibiotic administration	Not applicable	Positive	–	–	–	–	–	–	–
T323	Fire-affected	Kangaroo Island, South Australia	In care	Urogenital swab	2020	M	Unknown	Unknown	Unknown	Unknown	Negative	No history of antibiotic administration	Not applicable	Positive	–	–	–	–	–	–	–
T325	Fire-affected	Kangaroo Island, South Australia	In care	Urogenital swab	2020	F	Unknown	Unknown	Unknown	Unknown	Negative	Amoxicillin +/- clavulanic acid	After antibiotic treatment	Positive	–	–	–	–	–	–	–
T363	Fire-affected	Kangaroo Island, South Australia	In care	Urogenital swab	2020	Unknown	Unknown	Unknown	Unknown	Unknown	Negative	Unknown	Unknown	Positive	Positive	–	–	–	–	–	Positive
T374	Fire-affected	Kangaroo Island, South Australia	In care	Urogenital swab	2020	F	Unknown	Unknown	Unknown	Unknown	Negative	No history of antibiotic administration	Not applicable	Positive	–	–	–	–	–	–	–
T381	Fire-affected	Kangaroo Island, South Australia	In care	Urogenital swab	2020	Unknown	Unknown	Unknown	Unknown	Unknown	Negative	Unknown	Unknown	Positive	–	–	–	–	–	–	–
T387	Fire-affected	Kangaroo Island, South Australia	In care	Urogenital swab	2020	M	Unknown	Unknown	Unknown	Unknown	Negative	No history of antibiotic administration	Not applicable	Positive	–	–	–	–	–	–	–
T390	Fire-affected	Kangaroo Island, South Australia	In care	Urogenital swab	2020	M	Unknown	Unknown	Unknown	Unknown	Negative	No history of antibiotic administration	Not applicable	Positive	–	–	Positive	–	–	–	Positive
T391	Fire-affected	Kangaroo Island, South Australia	In care	Urogenital swab	2020	M	Unknown	Unknown	Unknown	Unknown	Negative	No history of antibiotic administration	Not applicable	Positive	–	–	–	–	–	–	–
T392	Fire-affected	Kangaroo Island, South Australia	In care	Urogenital swab	2020	M	Unknown	Unknown	Unknown	Unknown	Negative	No history of antibiotic administration	Not applicable	Positive	–	–	–	–	–	–	–
T393	Fire-affected	Kangaroo Island, South Australia	In care	Urogenital swab	2020	F	Unknown	Unknown	Unknown	Unknown	Negative	No history of antibiotic administration	Not applicable	Positive	–	–	–	–	–	–	–
T394	Fire-affected	Kangaroo Island, South Australia	In care	Urogenital swab	2020	M	Unknown	Unknown	Unknown	Unknown	Negative	Enrofloxacin	Before antibiotic treatment	Positive	–	–	–	–	–	–	–
T396	Fire-affected	Kangaroo Island, South Australia	In care	Urogenital swab	2020	Unknown	Unknown	Unknown	Unknown	Unknown	Negative	Unknown	Unknown	Positive	–	–	–	–	–	–	–
T399	Fire-affected	Kangaroo Island, South Australia	In care	Urogenital swab	2020	M	Unknown	Unknown	Unknown	Unknown	Negative	No history of antibiotic administration	Not applicable	Positive	Positive	–	–	–	–	–	–
T400	Fire-affected	Kangaroo Island, South Australia	In care	Urogenital swab	2020	F	Unknown	Unknown	Unknown	Unknown	Negative	No history of antibiotic administration	Not applicable	Positive	–	–	–	–	–	–	–
T401	Fire-affected	Kangaroo Island, South Australia	In care	Urogenital swab	2020	M	Unknown	Unknown	Unknown	Unknown	Negative	Unknown	Unknown	Positive	–	–	–	–	–	–	–
T413	Fire-affected	Kangaroo Island, South Australia	In care	Urogenital swab	2020	M	Unknown	Unknown	Unknown	Unknown	Negative	No history of antibiotic administration	Not applicable	Positive	–	–	–	–	–	–	–
T414	Fire-affected	Kangaroo Island, South Australia	In care	Urogenital swab	2020	F	Unknown	Unknown	Unknown	Unknown	Negative	No history of antibiotic administration	Not applicable	Positive	–	–	–	–	–	–	–
T416	Fire-affected	Kangaroo Island, South Australia	In care	Urogenital swab	2020	Unknown	Unknown	Unknown	Unknown	Unknown	Negative	Unknown	Unknown	Positive	–	–	–	–	–	–	–
T417	Fire-affected	Kangaroo Island, South Australia	In care	Urogenital swab	2020	F	Unknown	Unknown	Unknown	Unknown	Negative	No history of antibiotic administration	Not applicable	Positive	–	–	–	–	–	–	–
T419	Fire-affected	Kangaroo Island, South Australia	In care	Urogenital swab	2020	Unknown	Unknown	Unknown	Unknown	Unknown	Negative	Unknown	Unknown	Positive	–	–	–	–	–	–	–
T420	Fire-affected	Kangaroo Island, South Australia	In care	Urogenital swab	2020	Unknown	Unknown	Unknown	Unknown	Unknown	Negative	Unknown	Unknown	Positive	–	–	–	–	–	–	–
T421	Fire-affected	Kangaroo Island, South Australia	In care	Urogenital swab	2020	F	Unknown	Unknown	Unknown	Unknown	Negative	No history of antibiotic administration	Not applicable	Positive	–	–	–	–	–	–	–
T423-1	Fire-affected	Kangaroo Island, South Australia	In care	Urogenital swab	2020	F	Unknown	Unknown	Unknown	Unknown	Negative	No history of antibiotic administration	Not applicable	Positive	–	–	–	–	–	–	–
T425	Fire-affected	Kangaroo Island, South Australia	In care	Urogenital swab	2020	M	Unknown	Unknown	Unknown	Unknown	Negative	No history of antibiotic administration	Not applicable	Positive	–	–	–	–	–	–	–
T426-1	Fire-affected	Kangaroo Island, South Australia	In care	Urogenital swab	2020	M	Unknown	Unknown	Unknown	Unknown	Negative	No history of antibiotic administration	Not applicable	Positive	–	–	–	–	–	–	–
T426-2	Fire-affected	Kangaroo Island, South Australia	In care	Urogenital swab	2020	M	Unknown	Unknown	Unknown	Unknown	Negative	No history of antibiotic administration	Not applicable	Positive	–	–	–	–	–	–	–
T432	Fire-affected	Kangaroo Island, South Australia	In care	Urogenital swab	2020	F	Unknown	Unknown	Unknown	Unknown	Negative	No history of antibiotic administration	Not applicable	Positive	–	–	–	–	–	–	–
T433	Fire-affected	Kangaroo Island, South Australia	In care	Urogenital swab	2020	M	Unknown	Unknown	Unknown	Unknown	Negative	No history of antibiotic administration	Not applicable	Positive	–	–	Positive	–	–	–	–
T434	Fire-affected	Kangaroo Island, South Australia	In care	Urogenital swab	2020	F	Unknown	Unknown	Unknown	Unknown	Negative	No history of antibiotic administration	Not applicable	Positive	–	–	–	–	–	–	–
T436	Fire-affected	Kangaroo Island, South Australia	In care	Urogenital swab	2020	Unknown	Unknown	Unknown	Unknown	Unknown	Negative	Unknown	Unknown	Positive	–	–	–	–	–	–	–
T437	Fire-affected	Kangaroo Island, South Australia	In care	Urogenital swab	2020	M	Unknown	Unknown	Unknown	Unknown	Negative	No history of antibiotic administration	Not applicable	Positive	–	–	–	–	–	–	–
T438	Fire-affected	Kangaroo Island, South Australia	In care	Urogenital swab	2020	F	Unknown	Unknown	Unknown	Unknown	Negative	No history of antibiotic administration	Not applicable	Positive	–	–	–	–	–	–	–
T439	Fire-affected	Kangaroo Island, South Australia	In care	Urogenital swab	2020	M	Unknown	Unknown	Unknown	Unknown	Negative	No history of antibiotic administration	Not applicable	Positive	–	–	–	–	–	–	–
T441	Fire-affected	Kangaroo Island, South Australia	In care	Urogenital swab	2020	Unknown	Unknown	Unknown	Unknown	Unknown	Negative	Unknown	Unknown	Positive	–	–	–	–	–	–	–
T442	Fire-affected	Kangaroo Island, South Australia	In care	Urogenital swab	2020	Unknown	Unknown	Unknown	Unknown	Unknown	Negative	Unknown	Unknown	Positive	–	–	–	–	–	–	–
T443	Fire-affected	Kangaroo Island, South Australia	In care	Urogenital swab	2020	F	Unknown	Unknown	Unknown	Unknown	Negative	No history of antibiotic administration	Not applicable	Positive	–	–	–	–	–	–	–
T446	Fire-affected	Kangaroo Island, South Australia	In care	Urogenital swab	2020	M	Unknown	Unknown	Unknown	Unknown	Negative	Amoxicillin +/- clavulanic acid	Before antibiotic treatment	Positive	–	–	–	–	–	–	–
T447	Fire-affected	Kangaroo Island, South Australia	In care	Urogenital swab	2020	F	Unknown	Unknown	Unknown	Unknown	Negative	Amoxicillin +/- clavulanic acid, Enrofloxacin	After antibiotic treatment	Positive	–	–	–	–	–	–	–
T448	Fire-affected	Kangaroo Island, South Australia	In care	Urogenital swab	2020	F	Unknown	Unknown	Unknown	Unknown	Negative	No history of antibiotic administration	Not applicable	Positive	–	–	–	–	–	–	–
T449	Fire-affected	Kangaroo Island, South Australia	In care	Urogenital swab	2020	F	Unknown	Unknown	Unknown	Unknown	Negative	No history of antibiotic administration	Not applicable	Positive	–	–	–	–	–	–	–
T450-1	Fire-affected	Kangaroo Island, South Australia	In care	Urogenital swab	2020	F	Unknown	Unknown	Unknown	Unknown	Negative	No history of antibiotic administration	Not applicable	Positive	–	–	Positive	–	–	–	–
T450-2	Fire-affected	Kangaroo Island, South Australia	In care	Urogenital swab	2020	F	Unknown	Unknown	Unknown	Unknown	Negative	No history of antibiotic administration	Not applicable	Positive	–	–	–	–	–	–	–
T454	Fire-affected	Kangaroo Island, South Australia	In care	Urogenital swab	2020	M	Unknown	Unknown	Unknown	Unknown	Negative	No history of antibiotic administration	Not applicable	Positive	–	–	–	–	–	–	–
T455	Fire-affected	Kangaroo Island, South Australia	In care	Urogenital swab	2020	M	Unknown	Unknown	Unknown	Unknown	Negative	No history of antibiotic administration	Not applicable	Positive	–	–	–	–	–	–	–
T458	Fire-affected	Kangaroo Island, South Australia	In care	Urogenital swab	2020	M	Unknown	Unknown	Unknown	Unknown	Negative	No history of antibiotic administration	Not applicable	Positive	–	–	–	–	–	–	–
T459	Fire-affected	Kangaroo Island, South Australia	In care	Urogenital swab	2020	Unknown	Unknown	Unknown	Unknown	Unknown	Negative	Unknown	Unknown	Positive	–	–	–	–	–	–	–
T460	Fire-affected	Kangaroo Island, South Australia	In care	Urogenital swab	2020	F	Unknown	Unknown	Unknown	Unknown	Negative	No history of antibiotic administration	Not applicable	Positive	–	–	–	–	–	–	–
T461	Fire-affected	Kangaroo Island, South Australia	In care	Urogenital swab	2020	M	Unknown	Unknown	Unknown	Unknown	Negative	No history of antibiotic administration	Not applicable	Positive	–	–	–	–	–	–	–
T464	Fire-affected	Kangaroo Island, South Australia	In care	Urogenital swab	2020	F	Unknown	Unknown	Unknown	Unknown	Negative	Doxycycline	Before antibiotic treatment	Positive	–	–	–	–	–	–	–
T467	Fire-affected	Kangaroo Island, South Australia	In care	Urogenital swab	2020	Unknown	Unknown	Unknown	Unknown	Unknown	Negative	Unknown	Unknown	Positive	–	–	–	–	–	–	–
T468	Fire-affected	Kangaroo Island, South Australia	In care	Urogenital swab	2020	M	Unknown	Unknown	Unknown	Unknown	Negative	No history of antibiotic administration	Not applicable	Positive	–	–	–	–	–	–	–
T471	Fire-affected	Kangaroo Island, South Australia	In care	Urogenital swab	2020	F	Unknown	Unknown	Unknown	Unknown	Negative	No history of antibiotic administration	Not applicable	Positive	–	–	Positive	–	–	–	–
T472	Fire-affected	Kangaroo Island, South Australia	In care	Urogenital swab	2020	Unknown	Unknown	Unknown	Unknown	Unknown	Negative	Unknown	Unknown	Positive	–	–	–	–	–	–	–
T473	Fire-affected	Kangaroo Island, South Australia	In care	Urogenital swab	2020	M	Unknown	Unknown	Unknown	Unknown	Negative	No history of antibiotic administration	Not applicable	Positive	–	–	–	–	–	–	–
T474	Fire-affected	Kangaroo Island, South Australia	In care	Urogenital swab	2020	Unknown	Unknown	Unknown	Unknown	Unknown	Negative	Unknown	Unknown	Positive	–	–	–	–	–	–	–
T486	Fire-affected	Kangaroo Island, South Australia	In care	Urogenital swab	2020	M	Unknown	Unknown	Unknown	Unknown	Negative	No history of antibiotic administration	Not applicable	Positive	–	–	–	–	–	–	–
T489	Fire-affected	Kangaroo Island, South Australia	In care	Urogenital swab	2020	Unknown	Unknown	Unknown	Unknown	Unknown	Negative	Unknown	Unknown	Positive	–	–	–	–	–	–	–
